# Supplementary material for: Evolution and structure of clinically relevant gene fusions in multiple myeloma
Source: Nat Commun. 2020 May 29;11:2666. doi: 10.1038/s41467-020-16434-y (PMC7260243; doi:10.1038/s41467-020-16434-y)
Supplement: Supplementary file 4 — Supplementary Data 1 [file 41467_2020_16434_MOESM4_ESM.xls]

## Sheet: Supplementary_Data_1.Patient_In
Category	Subcategory	N	Missing	Percentage	Min	0.25	Median	Mean	0.75	Max
Age	.	737	5	.	27	56	63	63.14	70	93
Bone lesions	No	308	.	0.41791	.	.	.	.	.	.
Bone lesions	Yes	429	.	0.58209	.	.	.	.	.	.
Bone lesions	NA	5	.	.	.	.	.	.	.	.
Bone marrow plasma cell (%)	.	591	151	.	0	7	13	19.07	25	91
Bone Marrow Transplant	No	432	.	0.58616	.	.	.	.	.	.
Bone Marrow Transplant	Yes	305	.	0.41384	.	.	.	.	.	.
Bone Marrow Transplant	NA	5	.	.	.	.	.	.	.	.
ECOG	0 = Fully active	204	.	0.345178	.	.	.	.	.	.
ECOG	1 = Restricted in physically strenuous activity	284	.	0.480541	.	.	.	.	.	.
ECOG	2 = Ambulatory and capable of all self-care	69	.	0.116751	.	.	.	.	.	.
ECOG	3 = Capable of only limited self-care	28	.	0.0473773	.	.	.	.	.	.
ECOG	4 = Completely disabled	6	.	0.0101523	.	.	.	.	.	.
ECOG	NA	151	.	.	.	.	.	.	.	.
Hyperdiploid Status	Hyperdiploid	373	.	0.580997	.	.	.	.	.	.
Hyperdiploid Status	Non-Hyperdiploid	269	.	0.419003	.	.	.	.	.	.
Hyperdiploid Status	NA	100	.	.	.	.	.	.	.	.
ISS Stage	I	247	.	0.347398	.	.	.	.	.	.
ISS Stage	II	254	.	0.357243	.	.	.	.	.	.
ISS Stage	III	210	.	0.295359	.	.	.	.	.	.
ISS Stage	NA	31	.	.	.	.	.	.	.	.
LDH	.	606	136	.	9.982	137.752	171.691	199.937	219.854	1277.7
Number of samples	Primary (with RNA-seq + seqFISH CNV)	642	100	0.865229	.	.	.	.	.	.
Number of samples	Primary (with RNA-seq + seqFISH translocations)	636	106	0.857143	.	.	.	.	.	.
Number of samples	Primary (with RNA-seq + WGS)	475	267	0.640162	.	.	.	.	.	.
Number of samples	Primary (with RNA-seq)	742	.	1	.	.	.	.	.	.
Number of samples	Total (includes multiple time points) (with RNA-seq)	806	.	.	.	.	.	.	.	.
Plasmacytoma	No	654	.	0.887381	.	.	.	.	.	.
Plasmacytoma	Yes	83	.	0.112619	.	.	.	.	.	.
Plasmacytoma	NA	5	.	.	.	.	.	.	.	.
Race	Black	105	.	0.158133	.	.	.	.	.	.
Race	Other	47	.	0.0707831	.	.	.	.	.	.
Race	White	512	.	0.771084	.	.	.	.	.	.
Race	NA	78	.	.	.	.	.	.	.	.
Sex	Female	272	.	0.409639	.	.	.	.	.	.
Sex	Male	392	.	0.590361	.	.	.	.	.	.
Sex	NA	78	.	.	.	.	.	.	.	.
Treatment	Bortezomib-based	162	.	0.21981	.	.	.	.	.	.
Treatment	Carfilzomib-based	28	.	0.0379919	.	.	.	.	.	.
Treatment	combined bortezomib/carfilzomib-based	1	.	0.00135685	.	.	.	.	.	.
Treatment	combined bortezomib/IMIDs-based	392	.	0.531886	.	.	.	.	.	.
Treatment	combined bortezomib/IMIDs/carfilzomib-based	22	.	0.0298507	.	.	.	.	.	.
Treatment	combined IMIDs/carfilzomib-based	90	.	0.122117	.	.	.	.	.	.
Treatment	IMIDs-based	42	.	0.0569878	.	.	.	.	.	.
Treatment	NA	5	.	.	.	.	.	.	.	.
