# Supplementary material for: Evolution and structure of clinically relevant gene fusions in multiple myeloma
Source: Nat Commun. 2020 May 29;11:2666. doi: 10.1038/s41467-020-16434-y (PMC7260243; doi:10.1038/s41467-020-16434-y)
Supplement: Supplementary file 5 — Supplementary Data 2 [file 41467_2020_16434_MOESM5_ESM.xls]

## Sheet: Supplementary_Data_2.Patients_I
mmrf	srr	visit	tissue_source
MMRF_1021	SRR1567003	1	BM
MMRF_1024	SRR2128803	1	BM
MMRF_1029	SRR1567004	1	BM
MMRF_1030	SRR1567005	1	BM
MMRF_1031	SRR1587258	1	BM
MMRF_1032	SRR1606145	1	BM
MMRF_1033	SRR1587259	1	BM
MMRF_1037	SRR1587260	1	BM
MMRF_1038	SRR1587261	1	BM
MMRF_1045	SRR1567006	1	BM
MMRF_1048	SRR1567007	1	BM
MMRF_1068	SRR1587262	1	BM
MMRF_1073	SRR2129713	1	BM
MMRF_1077	SRR1587263	1	BM
MMRF_1078	SRR1587264	1	BM
MMRF_1079	SRR4189695	1	BM
MMRF_1080	SRR1587265	1	BM
MMRF_1082	SRR1587266	1	BM
MMRF_1086	SRR1587267	1	BM
MMRF_1089	SRR1606146	1	BM
MMRF_1092	SRR1587268	1	BM
MMRF_1098	SRR1567009	1	BM
MMRF_1099	SRR1587269	1	BM
MMRF_1100	SRR1587270	1	BM
MMRF_1107	SRR1587271	1	BM
MMRF_1128	SRR1587272	1	BM
MMRF_1129	SRR1587273	1	BM
MMRF_1130	SRR1587274	1	BM
MMRF_1137	SRR1587275	1	BM
MMRF_1148	SRR1567012	1	BM
MMRF_1151	SRR1587276	1	BM
MMRF_1152	SRR1587277	1	BM
MMRF_1153	SRR1587278	1	BM
MMRF_1157	SRR1587279	1	BM
MMRF_1159	SRR1587280	1	BM
MMRF_1164	SRR1567013	1	BM
MMRF_1167	SRR1567014	1	BM
MMRF_1169	SRR2129716	1	BM
MMRF_1171	SRR1606148	1	BM
MMRF_1178	SRR1567015	1	BM
MMRF_1179	SRR1587281	1	BM
MMRF_1180	SRR1606149	1	BM
MMRF_1184	SRR2128805	1	BM
MMRF_1185	SRR1606150	1	BM
MMRF_1188	SRR1606151	1	BM
MMRF_1189	SRR1587282	1	BM
MMRF_1195	SRR1587283	1	BM
MMRF_1201	SRR1567016	1	BM
MMRF_1202	SRR1606152	1	BM
MMRF_1210	SRR1606153	1	BM
MMRF_1211	SRR1587284	1	BM
MMRF_1212	SRR1606155	1	BM
MMRF_1216	SRR1567017	1	BM
MMRF_1224	SRR1587285	1	BM
MMRF_1229	SRR1587286	1	BM
MMRF_1231	SRR1606156	1	BM
MMRF_1235	SRR1567019	1	BM
MMRF_1242	SRR1587287	1	BM
MMRF_1244	SRR1606157	1	BM
MMRF_1250	SRR1567020	1	BM
MMRF_1251	SRR1606158	1	BM
MMRF_1252	SRR1606159	1	BM
MMRF_1257	SRR1587288	1	BM
MMRF_1260	SRR1606160	1	BM
MMRF_1261	SRR1606161	1	BM
MMRF_1266	SRR1606162	1	BM
MMRF_1267	SRR1606163	1	BM
MMRF_1269	SRR1606164	1	BM
MMRF_1270	SRR1606165	1	BM
MMRF_1274	SRR1606166	1	BM
MMRF_1277	SRR1567021	1	BM
MMRF_1281	SRR1606167	1	BM
MMRF_1284	SRR1606168	1	BM
MMRF_1285	SRR1606169	1	BM
MMRF_1286	SRR1567022	1	BM
MMRF_1289	SRR4189493	1	BM
MMRF_1290	SRR1606170	1	BM
MMRF_1293	SRR3163614	1	BM
MMRF_1295	SRR1606171	1	BM
MMRF_1296	SRR4189485	1	BM
MMRF_1300	SRR1606172	1	BM
MMRF_1304	SRR1606174	1	BM
MMRF_1307	SRR1606175	1	BM
MMRF_1308	SRR1567023	1	BM
MMRF_1309	SRR1567024	1	BM
MMRF_1310	SRR1606176	1	BM
MMRF_1311	SRR1606177	1	BM
MMRF_1312	SRR1606178	1	BM
MMRF_1314	SRR1606179	1	BM
MMRF_1318	SRR1567025	1	BM
MMRF_1320	SRR1606180	1	BM
MMRF_1323	SRR1567026	1	BM
MMRF_1324	SRR1567027	1	BM
MMRF_1325	SRR1606181	1	BM
MMRF_1327	SRR1606182	1	BM
MMRF_1328	SRR1606183	1	BM
MMRF_1331	SRR1606185	1	BM
MMRF_1332	SRR1606186	1	BM
MMRF_1335	SRR4189488	1	BM
MMRF_1338	SRR1606187	1	BM
MMRF_1342	SRR1606188	1	BM
MMRF_1344	SRR1606189	1	BM
MMRF_1346	SRR4189489	1	BM
MMRF_1348	SRR1606190	1	BM
MMRF_1349	SRR1567028	1	BM
MMRF_1352	SRR1606191	1	BM
MMRF_1354	SRR1606192	1	BM
MMRF_1355	SRR1567029	1	BM
MMRF_1356	SRR1606193	1	BM
MMRF_1358	SRR1567030	1	BM
MMRF_1359	SRR1606194	1	BM
MMRF_1360	SRR1606195	1	BM
MMRF_1361	SRR1567031	1	BM
MMRF_1364	SRR3163504	1	BM
MMRF_1365	SRR1606196	1	BM
MMRF_1371	SRR1606197	1	BM
MMRF_1373	SRR4189490	1	BM
MMRF_1374	SRR4189491	1	BM
MMRF_1377	SRR1606198	1	BM
MMRF_1380	SRR1606199	1	BM
MMRF_1383	SRR1606200	1	BM
MMRF_1386	SRR1606201	1	BM
MMRF_1388	SRR1606202	1	BM
MMRF_1389	SRR1606203	1	BM
MMRF_1391	SRR1606204	1	BM
MMRF_1392	SRR1567033	1	BM
MMRF_1393	SRR1567034	1	BM
MMRF_1395	SRR1606205	1	BM
MMRF_1401	SRR1567035	1	BM
MMRF_1403	SRR1606207	1	BM
MMRF_1407	SRR4189492	1	BM
MMRF_1408	SRR1606208	1	BM
MMRF_1413	SRR1567036	1	BM
MMRF_1415	SRR4189497	1	BM
MMRF_1423	SRR2128808	1	BM
MMRF_1424	SRR1567037	1	BM
MMRF_1425	SRR1567038	1	BM
MMRF_1426	SRR1567039	1	BM
MMRF_1432	SRR1567040	1	BM
MMRF_1433	SRR1567041	1	BM
MMRF_1434	SRR1567042	1	BM
MMRF_1436	SRR1567043	1	BM
MMRF_1439	SRR1567044	1	BM
MMRF_1445	SRR1567045	1	BM
MMRF_1446	SRR1567046	1	BM
MMRF_1447	SRR1567047	1	BM
MMRF_1450	SRR1567048	1	BM
MMRF_1451	SRR1567049	1	BM
MMRF_1452	SRR4189500	1	BM
MMRF_1453	SRR1567050	1	BM
MMRF_1454	SRR1567051	1	BM
MMRF_1455	SRR4189501	1	BM
MMRF_1458	SRR4189503	1	BM
MMRF_1460	SRR1567052	1	BM
MMRF_1461	SRR1567053	1	BM
MMRF_1462	SRR1567054	1	BM
MMRF_1466	SRR1567055	1	BM
MMRF_1470	SRR4189496	1	BM
MMRF_1474	SRR1567056	1	BM
MMRF_1475	SRR4189504	1	BM
MMRF_1478	SRR1567057	1	BM
MMRF_1484	SRR1567058	1	BM
MMRF_1485	SRR1567059	1	BM
MMRF_1489	SRR1567060	1	BM
MMRF_1490	SRR4189505	1	BM
MMRF_1491	SRR1567061	1	BM
MMRF_1494	SRR4189506	1	BM
MMRF_1496	SRR1567063	1	BM
MMRF_1497	SRR1567064	1	BM
MMRF_1499	SRR3163625	1	BM
MMRF_1501	SRR1567065	1	BM
MMRF_1502	SRR1567066	1	BM
MMRF_1504	SRR4189494	1	BM
MMRF_1506	SRR1567067	1	BM
MMRF_1510	SRR1567069	1	BM
MMRF_1511	SRR1567070	1	BM
MMRF_1512	SRR2128809	1	BM
MMRF_1513	SRR4189495	1	BM
MMRF_1516	SRR1567071	1	BM
MMRF_1519	SRR1567072	1	BM
MMRF_1520	SRR2128810	1	BM
MMRF_1522	SRR1567073	1	BM
MMRF_1523	SRR2128811	1	BM
MMRF_1531	SRR1567074	1	BM
MMRF_1534	SRR1567075	1	BM
MMRF_1537	SRR2129719	1	BM
MMRF_1538	SRR1567076	1	BM
MMRF_1539	SRR1567077	1	BM
MMRF_1540	SRR1567078	1	BM
MMRF_1541	SRR2129720	1	BM
MMRF_1542	SRR1567079	1	BM
MMRF_1543	SRR2128812	1	BM
MMRF_1546	SRR4189168	1	BM
MMRF_1550	SRR1567080	1	BM
MMRF_1556	SRR1567081	1	BM
MMRF_1560	SRR1567082	1	BM
MMRF_1565	SRR2128813	1	BM
MMRF_1570	SRR1567083	1	BM
MMRF_1572	SRR1567084	1	BM
MMRF_1573	SRR1567085	1	BM
MMRF_1574	SRR1567086	1	BM
MMRF_1577	SRR1567087	1	BM
MMRF_1579	SRR1567088	1	BM
MMRF_1580	SRR1567089	1	BM
MMRF_1583	SRR1567090	1	BM
MMRF_1584	SRR3163642	1	BM
MMRF_1586	SRR1567091	1	BM
MMRF_1587	SRR1567092	1	BM
MMRF_1588	SRR2129721	1	BM
MMRF_1589	SRR1567093	1	BM
MMRF_1593	SRR1567094	1	BM
MMRF_1595	SRR1567095	1	BM
MMRF_1596	SRR1567096	1	BM
MMRF_1597	SRR2128814	1	BM
MMRF_1598	SRR2128815	1	BM
MMRF_1603	SRR1567097	1	BM
MMRF_1605	SRR1567098	1	BM
MMRF_1613	SRR2128816	1	BM
MMRF_1614	SRR2128817	1	BM
MMRF_1617	SRR2128818	1	BM
MMRF_1618	SRR2128819	1	BM
MMRF_1621	SRR2128820	1	BM
MMRF_1624	SRR2128821	1	BM
MMRF_1625	SRR2128822	1	BM
MMRF_1627	SRR2128823	1	BM
MMRF_1630	SRR2128824	1	BM
MMRF_1633	SRR2128825	1	BM
MMRF_1634	SRR2128826	1	BM
MMRF_1637	SRR2128827	1	BM
MMRF_1639	SRR2128828	1	BM
MMRF_1640	SRR2128829	1	BM
MMRF_1641	SRR2128830	1	BM
MMRF_1643	SRR2128831	1	BM
MMRF_1644	SRR2128832	1	BM
MMRF_1645	SRR2128833	1	BM
MMRF_1648	SRR2128834	1	BM
MMRF_1651	SRR2128835	1	BM
MMRF_1652	SRR2128836	1	BM
MMRF_1654	SRR3163644	1	BM
MMRF_1656	SRR2128837	1	BM
MMRF_1659	SRR2128838	1	BM
MMRF_1664	SRR2128839	1	BM
MMRF_1665	SRR2128840	1	BM
MMRF_1668	SRR2128841	1	BM
MMRF_1670	SRR2128842	1	BM
MMRF_1671	SRR2128843	1	BM
MMRF_1672	SRR2128844	1	BM
MMRF_1677	SRR2128845	1	BM
MMRF_1678	SRR2128846	1	BM
MMRF_1682	SRR3163645	1	BM
MMRF_1683	SRR2128847	1	BM
MMRF_1686	SRR2129723	1	BM
MMRF_1689	SRR2128848	1	BM
MMRF_1690	SRR2129725	1	BM
MMRF_1694	SRR2128849	1	BM
MMRF_1695	SRR2128850	1	BM
MMRF_1698	SRR2129726	1	BM
MMRF_1700	SRR2128851	1	BM
MMRF_1705	SRR2128852	1	BM
MMRF_1710	SRR2128853	1	BM
MMRF_1713	SRR2128855	1	BM
MMRF_1714	SRR2128856	1	BM
MMRF_1715	SRR2128857	1	BM
MMRF_1716	SRR2128858	1	BM
MMRF_1718	SRR2128859	1	BM
MMRF_1719	SRR2128860	1	BM
MMRF_1720	SRR2128861	1	BM
MMRF_1721	SRR2128862	1	BM
MMRF_1722	SRR2128863	1	BM
MMRF_1726	SRR2128864	1	BM
MMRF_1727	SRR3163507	1	BM
MMRF_1730	SRR2128865	1	BM
MMRF_1731	SRR2129727	1	BM
MMRF_1733	SRR2128866	1	BM
MMRF_1735	SRR2128867	1	BM
MMRF_1736	SRR2128868	1	BM
MMRF_1738	SRR2129728	1	BM
MMRF_1739	SRR2128869	1	BM
MMRF_1744	SRR2128870	1	BM
MMRF_1750	SRR2128871	1	BM
MMRF_1755	SRR2129729	1	BM
MMRF_1758	SRR2128872	1	BM
MMRF_1759	SRR2128873	1	BM
MMRF_1766	SRR2128874	1	BM
MMRF_1768	SRR2128875	1	BM
MMRF_1771	SRR2128876	1	BM
MMRF_1773	SRR2128877	1	BM
MMRF_1775	SRR2128878	1	BM
MMRF_1777	SRR2128879	1	BM
MMRF_1778	SRR2128880	1	BM
MMRF_1780	SRR2129730	1	BM
MMRF_1782	SRR2128882	1	BM
MMRF_1783	SRR2128883	1	BM
MMRF_1785	SRR2128884	1	BM
MMRF_1786	SRR2128885	1	BM
MMRF_1787	SRR2128886	1	BM
MMRF_1790	SRR3163669	1	BM
MMRF_1792	SRR2128887	1	BM
MMRF_1793	SRR2128888	1	BM
MMRF_1795	SRR2128889	1	BM
MMRF_1796	SRR2128890	1	BM
MMRF_1797	SRR2128891	1	BM
MMRF_1801	SRR2128892	1	BM
MMRF_1802	SRR2128893	1	BM
MMRF_1805	SRR4189733	1	BM
MMRF_1807	SRR2128894	1	BM
MMRF_1808	SRR2128895	1	BM
MMRF_1810	SRR2128896	1	BM
MMRF_1814	SRR2129731	1	BM
MMRF_1815	SRR2129732	1	BM
MMRF_1817	SRR2128897	1	BM
MMRF_1819	SRR2128898	1	BM
MMRF_1822	SRR2128899	1	BM
MMRF_1823	SRR2128900	1	BM
MMRF_1824	SRR2129733	1	BM
MMRF_1825	SRR2128901	1	BM
MMRF_1830	SRR2128902	1	BM
MMRF_1831	SRR2128903	1	BM
MMRF_1832	SRR2128904	1	BM
MMRF_1833	SRR2129734	1	BM
MMRF_1835	SRR2128905	1	BM
MMRF_1837	SRR2128906	1	BM
MMRF_1839	SRR2129736	1	BM
MMRF_1842	SRR2128907	1	BM
MMRF_1845	SRR2128908	1	BM
MMRF_1846	SRR2128909	1	BM
MMRF_1847	SRR2128910	1	BM
MMRF_1850	SRR2129737	1	BM
MMRF_1851	SRR2129738	1	BM
MMRF_1854	SRR2128911	1	BM
MMRF_1855	SRR2128912	1	BM
MMRF_1856	SRR2128913	1	BM
MMRF_1857	SRR2128914	1	BM
MMRF_1859	SRR2128915	1	BM
MMRF_1860	SRR2128916	1	BM
MMRF_1861	SRR2129740	1	BM
MMRF_1862	SRR2129741	1	BM
MMRF_1865	SRR2128917	1	BM
MMRF_1867	SRR2128918	1	BM
MMRF_1871	SRR2128919	1	BM
MMRF_1876	SRR2128920	1	BM
MMRF_1879	SRR2128921	1	BM
MMRF_1880	SRR3163667	1	BM
MMRF_1881	SRR2128922	1	BM
MMRF_1882	SRR2128923	1	BM
MMRF_1886	SRR2128924	1	BM
MMRF_1888	SRR2129742	1	BM
MMRF_1890	SRR2128925	1	BM
MMRF_1891	SRR2129744	1	BM
MMRF_1893	SRR2128926	1	BM
MMRF_1895	SRR2129745	1	BM
MMRF_1897	SRR2129746	1	BM
MMRF_1900	SRR2128927	1	BM
MMRF_1906	SRR2129748	1	BM
MMRF_1908	SRR2129749	1	BM
MMRF_1910	SRR2129750	1	BM
MMRF_1911	SRR2129751	1	BM
MMRF_1915	SRR2129753	1	BM
MMRF_1916	SRR2129754	1	BM
MMRF_1917	SRR2129755	1	BM
MMRF_1918	SRR2129756	1	BM
MMRF_1921	SRR2129757	1	BM
MMRF_1922	SRR2129758	1	BM
MMRF_1923	SRR3163686	1	BM
MMRF_1927	SRR2129759	1	BM
MMRF_1928	SRR2129761	1	BM
MMRF_1931	SRR2129762	1	BM
MMRF_1932	SRR2129763	1	BM
MMRF_1935	SRR2129764	1	BM
MMRF_1936	SRR2129765	1	BM
MMRF_1941	SRR2129766	1	BM
MMRF_1944	SRR2129767	1	BM
MMRF_1947	SRR2129768	1	BM
MMRF_1949	SRR2129769	1	BM
MMRF_1950	SRR2129770	1	BM
MMRF_1951	SRR2129771	1	BM
MMRF_1952	SRR2129772	1	BM
MMRF_1963	SRR2129774	1	BM
MMRF_1965	SRR2129775	1	BM
MMRF_1967	SRR2129777	1	BM
MMRF_1971	SRR2129778	1	BM
MMRF_1972	SRR2129779	1	BM
MMRF_1974	SRR2129780	1	BM
MMRF_1977	SRR2129781	1	BM
MMRF_1978	SRR2129782	1	BM
MMRF_1981	SRR2129783	1	BM
MMRF_1982	SRR2129784	1	BM
MMRF_1985	SRR2129785	1	BM
MMRF_1988	SRR4189748	1	BM
MMRF_1991	SRR2129786	1	BM
MMRF_1992	SRR2129787	1	BM
MMRF_1997	SRR2129789	1	BM
MMRF_1998	SRR2129790	1	BM
MMRF_2000	SRR2129791	1	BM
MMRF_2001	SRR2129792	1	BM
MMRF_2002	SRR2129793	1	BM
MMRF_2005	SRR2129794	1	BM
MMRF_2006	SRR2129795	1	BM
MMRF_2012	SRR2129796	1	BM
MMRF_2013	SRR2129797	1	BM
MMRF_2015	SRR2129798	1	BM
MMRF_2016	SRR3163695	1	BM
MMRF_2017	SRR3163694	1	BM
MMRF_2018	SRR2129799	1	BM
MMRF_2019	SRR2129800	1	BM
MMRF_2026	SRR2129801	1	BM
MMRF_2035	SRR2129802	1	BM
MMRF_2038	SRR2129803	1	BM
MMRF_2039	SRR2129804	1	BM
MMRF_2041	SRR2129805	1	BM
MMRF_2043	SRR2129806	1	BM
MMRF_2047	SRR2129807	1	BM
MMRF_2050	SRR2129808	1	BM
MMRF_2054	SRR2129809	1	BM
MMRF_2055	SRR2129810	1	BM
MMRF_2056	SRR2129811	1	BM
MMRF_2057	SRR2129812	1	BM
MMRF_2059	SRR2129813	1	BM
MMRF_2061	SRR2129814	1	BM
MMRF_2062	SRR2129815	1	BM
MMRF_2068	SRR3163696	1	BM
MMRF_2072	SRR2129817	1	BM
MMRF_2074	SRR2129818	1	BM
MMRF_2076	SRR2129819	1	BM
MMRF_2079	SRR2129820	1	BM
MMRF_2080	SRR2129821	1	BM
MMRF_2081	SRR2129822	1	BM
MMRF_2082	SRR2129823	1	BM
MMRF_2083	SRR2129824	1	BM
MMRF_2087	SRR3163688	1	BM
MMRF_2089	SRR2129825	1	BM
MMRF_2091	SRR2129826	1	BM
MMRF_2093	SRR2129827	1	BM
MMRF_2097	SRR2129828	1	BM
MMRF_2098	SRR2129829	1	BM
MMRF_2102	SRR2129830	1	BM
MMRF_2106	SRR2129831	1	BM
MMRF_2107	SRR2129832	1	BM
MMRF_2111	SRR2129833	1	BM
MMRF_2113	SRR2129834	1	BM
MMRF_2115	SRR2129835	1	BM
MMRF_2116	SRR2129836	1	BM
MMRF_2118	SRR2129837	1	BM
MMRF_2119	SRR2129838	1	BM
MMRF_2122	SRR2129839	1	BM
MMRF_2125	SRR2129840	1	BM
MMRF_2126	SRR2129841	1	BM
MMRF_2140	SRR2129842	1	BM
MMRF_2141	SRR2129843	1	BM
MMRF_2143	SRR2129844	1	BM
MMRF_2149	SRR3163693	1	BM
MMRF_2150	SRR2129845	1	BM
MMRF_2151	SRR2129846	1	BM
MMRF_2153	SRR2129847	1	BM
MMRF_2168	SRR3163511	1	BM
MMRF_2170	SRR2129848	1	BM
MMRF_2172	SRR2129849	1	BM
MMRF_2173	SRR2129850	1	BM
MMRF_2174	SRR2129851	1	BM
MMRF_2176	SRR2129852	1	BM
MMRF_2180	SRR2129853	1	BM
MMRF_2183	SRR3163512	1	BM
MMRF_2187	SRR3163513	1	BM
MMRF_2194	SRR2129854	1	BM
MMRF_2195	SRR2129855	1	BM
MMRF_2197	SRR2129856	1	BM
MMRF_2199	SRR3163515	1	BM
MMRF_2200	SRR2129857	1	BM
MMRF_2201	SRR2129858	1	BM
MMRF_2203	SRR2129859	1	BM
MMRF_2204	SRR3163516	1	BM
MMRF_2211	SRR3163517	1	BM
MMRF_2213	SRR2129860	1	BM
MMRF_2214	SRR2129861	1	BM
MMRF_2215	SRR3163518	1	BM
MMRF_2216	SRR2129862	1	BM
MMRF_2217	SRR3163519	1	BM
MMRF_2220	SRR3163520	1	BM
MMRF_2224	SRR3163521	1	BM
MMRF_2225	SRR3163522	1	BM
MMRF_2228	SRR3163523	1	BM
MMRF_2229	SRR3163524	1	BM
MMRF_2230	SRR2129863	1	BM
MMRF_2231	SRR2129864	1	BM
MMRF_2232	SRR3163525	1	BM
MMRF_2236	SRR3163526	1	BM
MMRF_2238	SRR3163527	1	BM
MMRF_2240	SRR3163528	1	BM
MMRF_2245	SRR3163529	1	BM
MMRF_2250	SRR2129865	1	BM
MMRF_2251	SRR3163530	1	BM
MMRF_2253	SRR3163531	1	BM
MMRF_2257	SRR3163532	1	BM
MMRF_2258	SRR3163533	1	BM
MMRF_2265	SRR3163534	1	BM
MMRF_2266	SRR3163535	1	BM
MMRF_2267	SRR3163536	1	BM
MMRF_2268	SRR3163537	1	BM
MMRF_2269	SRR3163538	1	BM
MMRF_2271	SRR3163539	1	BM
MMRF_2272	SRR3163540	1	BM
MMRF_2273	SRR3163541	1	BM
MMRF_2279	SRR3163542	1	BM
MMRF_2286	SRR3163543	1	BM
MMRF_2290	SRR3163544	1	BM
MMRF_2291	SRR3163545	1	BM
MMRF_2293	SRR3163546	1	BM
MMRF_2297	SRR3163547	1	BM
MMRF_2300	SRR3163548	1	BM
MMRF_2301	SRR3163549	1	BM
MMRF_2302	SRR3163550	1	BM
MMRF_2305	SRR3163551	1	BM
MMRF_2306	SRR3163552	1	BM
MMRF_2307	SRR3163553	1	BM
MMRF_2310	SRR3163554	1	BM
MMRF_2313	SRR3163555	1	BM
MMRF_2314	SRR3163556	1	BM
MMRF_2316	SRR3163557	1	BM
MMRF_2317	SRR3163558	1	BM
MMRF_2325	SRR3163559	1	BM
MMRF_2326	SRR3163560	1	BM
MMRF_2328	SRR3163561	1	BM
MMRF_2329	SRR3163562	1	BM
MMRF_2330	SRR3163563	1	BM
MMRF_2331	SRR3163564	1	BM
MMRF_2335	SRR3163565	1	BM
MMRF_2336	SRR3163566	1	BM
MMRF_2339	SRR3163567	1	BM
MMRF_2341	SRR3163568	1	BM
MMRF_2352	SRR3163569	1	BM
MMRF_2353	SRR3163570	1	BM
MMRF_2362	SRR3163571	1	BM
MMRF_2364	SRR3163573	1	BM
MMRF_2365	SRR3163574	1	BM
MMRF_2366	SRR3163575	1	BM
MMRF_2367	SRR3163576	1	BM
MMRF_2368	SRR3163577	1	BM
MMRF_2373	SRR3163578	1	BM
MMRF_2377	SRR3163579	1	BM
MMRF_2378	SRR3163580	1	BM
MMRF_2379	SRR3163581	1	BM
MMRF_2380	SRR3163582	1	BM
MMRF_2384	SRR3163583	1	BM
MMRF_2394	SRR3163584	1	BM
MMRF_2399	SRR3163585	1	BM
MMRF_2400	SRR3163586	1	BM
MMRF_2401	SRR4189169	1	BM
MMRF_2404	SRR3163587	1	BM
MMRF_2407	SRR3163588	1	BM
MMRF_2409	SRR3163589	1	BM
MMRF_2412	SRR3163590	1	BM
MMRF_2413	SRR3163591	1	BM
MMRF_2419	SRR3163592	1	BM
MMRF_2422	SRR3163593	1	BM
MMRF_2427	SRR4188981	1	BM
MMRF_2429	SRR3163594	1	BM
MMRF_2433	SRR3163595	1	BM
MMRF_2436	SRR4188973	1	BM
MMRF_2437	SRR4188974	1	BM
MMRF_2438	SRR4188975	1	BM
MMRF_2440	SRR3163596	1	BM
MMRF_2444	SRR3163597	1	BM
MMRF_2445	SRR4188976	1	BM
MMRF_2449	SRR4188977	1	BM
MMRF_2452	SRR3163598	1	BM
MMRF_2453	SRR3163599	1	BM
MMRF_2455	SRR3163600	1	BM
MMRF_2456	SRR4188978	1	BM
MMRF_2457	SRR4188979	1	BM
MMRF_2458	SRR3163601	1	BM
MMRF_2459	SRR3163602	1	BM
MMRF_2461	SRR4188980	1	BM
MMRF_2464	SRR4188970	1	BM
MMRF_2465	SRR4188996	1	BM
MMRF_2468	SRR4189151	1	BM
MMRF_2469	SRR3163603	1	BM
MMRF_2471	SRR4188982	1	BM
MMRF_2473	SRR4188983	1	BM
MMRF_2475	SRR4188984	1	BM
MMRF_2476	SRR4188971	1	BM
MMRF_2478	SRR4188972	1	BM
MMRF_2480	SRR4188985	1	BM
MMRF_2485	SRR4188991	1	BM
MMRF_2487	SRR4188992	1	BM
MMRF_2488	SRR4188997	1	BM
MMRF_2489	SRR4188993	1	BM
MMRF_2490	SRR4188998	1	BM
MMRF_2497	SRR4188986	1	BM
MMRF_2498	SRR4188994	1	BM
MMRF_2499	SRR4189138	1	BM
MMRF_2501	SRR4188987	1	BM
MMRF_2505	SRR4188988	1	BM
MMRF_2506	SRR4189139	1	BM
MMRF_2507	SRR4189783	1	BM
MMRF_2514	SRR4189146	1	BM
MMRF_2515	SRR4189152	1	BM
MMRF_2516	SRR4189147	1	BM
MMRF_2518	SRR4189272	1	BM
MMRF_2519	SRR4189271	1	BM
MMRF_2522	SRR4189137	1	BM
MMRF_2523	SRR4188990	1	BM
MMRF_2524	SRR4189145	1	BM
MMRF_2525	SRR4189148	1	BM
MMRF_2526	SRR4189273	1	BM
MMRF_2531	SRR4189140	1	BM
MMRF_2532	SRR4189150	1	BM
MMRF_2535	SRR4189482	1	BM
MMRF_2538	SRR4189162	1	BM
MMRF_2539	SRR4189153	1	BM
MMRF_2541	SRR4189141	1	BM
MMRF_2543	SRR4189274	1	BM
MMRF_2548	SRR4189163	1	BM
MMRF_2549	SRR4189154	1	BM
MMRF_2550	SRR4189142	1	BM
MMRF_2554	SRR4189164	1	BM
MMRF_2557	SRR4189155	1	BM
MMRF_2559	SRR4189143	1	BM
MMRF_2560	SRR4189144	1	BM
MMRF_2562	SRR4189156	1	BM
MMRF_2564	SRR4189204	1	BM
MMRF_2567	SRR4189276	1	BM
MMRF_2568	SRR4189157	1	BM
MMRF_2570	SRR4189158	1	BM
MMRF_2572	SRR4189277	1	BM
MMRF_2573	SRR4189250	1	BM
MMRF_2574	SRR4189251	1	BM
MMRF_2579	SRR4189159	1	BM
MMRF_2580	SRR4189278	1	BM
MMRF_2581	SRR4189160	1	BM
MMRF_2583	SRR4189262	1	BM
MMRF_2587	SRR4189165	1	BM
MMRF_2590	SRR4189161	1	BM
MMRF_2595	SRR4189170	1	BM
MMRF_2596	SRR4189254	1	BM
MMRF_2597	SRR4189256	1	BM
MMRF_2598	SRR4189171	1	BM
MMRF_2599	SRR4189255	1	BM
MMRF_2601	SRR4189281	1	BM
MMRF_2602	SRR4189280	1	BM
MMRF_2604	SRR4189263	1	BM
MMRF_2605	SRR4189252	1	BM
MMRF_2606	SRR4189282	1	BM
MMRF_2608	SRR4189257	1	BM
MMRF_2611	SRR4189253	1	BM
MMRF_2613	SRR4189283	1	BM
MMRF_2614	SRR4189205	1	BM
MMRF_2621	SRR4189258	1	BM
MMRF_2622	SRR4189167	1	BM
MMRF_2626	SRR4189259	1	BM
MMRF_2628	SRR4189261	1	BM
MMRF_2630	SRR4189265	1	BM
MMRF_2631	SRR4189260	1	BM
MMRF_2634	SRR4189284	1	BM
MMRF_2635	SRR4189264	1	BM
MMRF_2636	SRR4189472	1	BM
MMRF_2637	SRR4189473	1	BM
MMRF_2638	SRR4189474	1	BM
MMRF_2639	SRR4189475	1	BM
MMRF_2641	SRR4189476	1	BM
MMRF_2642	SRR4189477	1	BM
MMRF_2643	SRR4189478	1	BM
MMRF_2644	SRR4189479	1	BM
MMRF_2646	SRR4189480	1	BM
MMRF_2651	SRR4189792	1	BM
MMRF_2652	SRR4189797	1	BM
MMRF_2654	SRR4189804	1	BM
MMRF_2664	SRR4189821	1	BM
MMRF_2667	SRR4189834	1	BM
MMRF_2670	SRR4189843	1	BM
MMRF_2675	SRR4189852	1	BM
MMRF_2676	SRR4189857	1	BM
MMRF_2677	SRR4189862	1	BM
MMRF_2678	SRR4189867	1	BM
MMRF_2680	SRR4189876	1	BM
MMRF_2681	SRR4189881	1	BM
MMRF_2682	SRR4189886	1	BM
MMRF_2689	SRR4189901	1	BM
MMRF_2690	SRR4189906	1	BM
MMRF_2691	SRR4189911	1	BM
MMRF_2692	SRR4189916	1	BM
MMRF_2694	SRR4189921	1	BM
MMRF_2695	SRR4189926	1	BM
MMRF_2696	SRR4189931	1	BM
MMRF_2697	SRR4189935	1	BM
MMRF_2698	SRR4189939	1	BM
MMRF_2699	SRR4189944	1	BM
MMRF_2700	SRR4189949	1	BM
MMRF_2702	SRR4189958	1	BM
MMRF_2705	SRR4189971	1	BM
MMRF_2706	SRR4189976	1	BM
MMRF_2709	SRR4189989	1	BM
MMRF_2711	SRR4189993	1	BM
MMRF_2716	SRR4190006	1	BM
MMRF_2717	SRR4190010	1	BM
MMRF_2718	SRR4190014	1	BM
MMRF_2719	SRR4190019	1	BM
MMRF_2720	SRR4190023	1	BM
MMRF_2721	SRR4190026	1	BM
MMRF_2722	SRR4190031	1	BM
MMRF_2723	SRR4190036	1	BM
MMRF_2727	SRR4190041	1	BM
MMRF_2728	SRR4190046	1	BM
MMRF_2729	SRR4190051	1	BM
MMRF_2731	SRR4190060	1	BM
MMRF_2732	SRR4190065	1	BM
MMRF_2733	SRR4190070	1	BM
MMRF_2734	SRR4190075	1	BM
MMRF_2737	SRR4190082	1	BM
MMRF_2739	SRR4190091	1	BM
MMRF_2740	SRR4190096	1	BM
MMRF_2742	SRR4190101	1	BM
MMRF_2743	SRR4190106	1	BM
MMRF_2745	SRR4190111	1	BM
MMRF_2746	SRR4190116	1	BM
MMRF_2749	SRR4190119	1	BM
MMRF_2750	SRR4190123	1	BM
MMRF_2751	SRR4190128	1	BM
MMRF_2754	SRR4190141	1	BM
MMRF_2757	SRR4190154	1	BM
MMRF_1496	SRR1567062	1	PB
MMRF_1655	SRR2129722	1	PB
MMRF_1778	SRR2128881	1	PB
MMRF_1851	SRR2129739	1	PB
MMRF_1897	SRR2129747	1	PB
MMRF_1912	SRR2129752	1	PB
MMRF_1927	SRR2129760	1	PB
MMRF_1965	SRR2129776	1	PB
MMRF_1992	SRR2129788	1	PB
MMRF_2187	SRR3163514	1	PB
MMRF_2531	SRR4189149	1	PB
MMRF_2621	SRR4189287	1	PB
MMRF_1024	SRR1587257	2	BM
MMRF_1049	SRR3163500	2	BM
MMRF_1079	SRR4189698	2	BM
MMRF_1110	SRR4189703	2	BM
MMRF_1131	SRR1567011	2	BM
MMRF_1157	SRR2128804	2	BM
MMRF_1179	SRR4189266	2	BM
MMRF_1205	SRR2129718	2	BM
MMRF_1219	SRR1567018	2	BM
MMRF_1223	SRR3163655	2	BM
MMRF_1229	SRR4189486	2	BM
MMRF_1235	SRR2128806	2	BM
MMRF_1256	SRR4189499	2	BM
MMRF_1284	SRR4189554	2	BM
MMRF_1309	SRR4189286	2	BM
MMRF_1380	SRR1567032	2	BM
MMRF_1401	SRR3163687	2	BM
MMRF_1433	SRR4189718	2	BM
MMRF_1500	SRR4189724	2	BM
MMRF_1518	SRR3163638	2	BM
MMRF_1533	SRR3163506	2	BM
MMRF_1587	SRR4188989	2	BM
MMRF_1650	SRR4189483	2	BM
MMRF_1686	SRR2129724	2	BM
MMRF_1700	SRR4189001	2	BM
MMRF_1783	SRR4188969	2	BM
MMRF_1790	SRR3163508	2	BM
MMRF_1889	SRR2129743	2	BM
MMRF_1931	SRR4189742	2	BM
MMRF_1978	SRR4189745	2	BM
MMRF_1992	SRR4189270	2	BM
MMRF_2015	SRR4189753	2	BM
MMRF_2017	SRR3163509	2	BM
MMRF_2039	SRR4188999	2	BM
MMRF_2083	SRR4189172	2	BM
MMRF_2087	SRR3163510	2	BM
MMRF_2089	SRR4189275	2	BM
MMRF_2126	SRR4189769	2	BM
MMRF_2194	SRR4189772	2	BM
MMRF_2344	SRR4189777	2	BM
MMRF_2363	SRR3163572	2	BM
MMRF_2373	SRR4189780	2	BM
MMRF_2401	SRR4189279	2	BM
MMRF_2419	SRR4189285	2	BM
MMRF_2490	SRR4189481	2	BM
MMRF_1024	SRR4189487	3	BM
MMRF_1061	SRR4189484	3	BM
MMRF_1085	SRR1567008	3	BM
MMRF_1112	SRR4189268	3	BM
MMRF_1137	SRR4189498	3	BM
MMRF_1157	SRR2129715	3	BM
MMRF_1193	SRR2129717	3	BM
MMRF_1229	SRR3163656	3	BM
MMRF_1285	SRR4188995	3	BM
MMRF_1462	SRR3163505	3	BM
MMRF_1496	SRR3163668	3	BM
MMRF_1518	SRR3163643	3	BM
MMRF_1627	SRR4189267	3	BM
MMRF_1639	SRR4189002	3	BM
MMRF_1790	SRR4189730	3	BM
MMRF_1838	SRR2129735	3	BM
MMRF_1889	SRR4189166	3	BM
MMRF_2085	SRR4189756	3	BM
MMRF_2089	SRR4189759	3	BM
MMRF_2122	SRR4189766	3	BM
MMRF_1496	SRR3163670	3	PB
MMRF_1049	SRR4189688	4	BM
MMRF_1137	SRR2129714	4	BM
MMRF_1157	SRR3163501	4	BM
MMRF_1232	SRR3163503	4	BM
MMRF_1462	SRR4189721	4	BM
MMRF_1656	SRR4189000	4	BM
MMRF_1659	SRR4189269	4	BM
MMRF_1193	SRR3163502	5	BM
MMRF_1242	SRR2128807	5	BM
