# Supplementary material for: Evolution and structure of clinically relevant gene fusions in multiple myeloma
Source: Nat Commun. 2020 May 29;11:2666. doi: 10.1038/s41467-020-16434-y (PMC7260243; doi:10.1038/s41467-020-16434-y)
Supplement: Supplementary file 7 — Supplementary Data 4 [file 41467_2020_16434_MOESM7_ESM.xls]

## Sheet: Supplementary_Data_4.Overexpres
event1	event_type	test_performed	n_samples_with	n_samples_without	median_value	test_statistic	p.value	bonferroni	BH	BY	fdr
WHSC1	Fusion Gene Expression	Student's t-Test	97	645	0.931267	37.3887	1.5942e-66	2.65562e-62	3.79375e-63	3.90676e-62	3.79375e-63
WHSC1	Fusion Gene Expression Outlier	Fisher's Exact Test	97	645	0.931267	0.000864119	3.37761e-99	5.62641e-95	1.87547e-95	1.93134e-94	1.87547e-95
MYC	Fusion Gene Expression	Student's t-Test	19	723	0.834232	5.37485	3.079e-05	0.5129	0.0104673	0.107792	0.0104673
FOXN3	Fusion Gene Expression	Student's t-Test	15	727	0.939353	4.08476	0.00106599	1	0.221965	1	0.221965
FOXN3	Fusion Gene Expression Outlier	Fisher's Exact Test	15	727	0.939353	0.0675541	3.67747e-05	0.612594	0.0122519	0.126168	0.0122519
MAFK	Fusion Gene Expression	Student's t-Test	14	728	0.928571	9.06881	2.70696e-07	0.00450925	0.000155491	0.00160123	0.000155491
MAFK	Fusion Gene Expression Outlier	Fisher's Exact Test	14	728	0.928571	0.0823401	0.000108611	1	0.0335046	0.345027	0.0335046
MCL1	Fusion Gene Expression	Student's t-Test	14	728	0.845013	5.62054	6.33548e-05	1	0.0202955	0.209	0.0202955
ITM2C	Fusion Gene Expression	Student's t-Test	13	729	0.894879	5.58854	9.16863e-05	1	0.0288172	0.296756	0.0288172
FGFR3	Fusion Gene Expression	Student's t-Test	12	730	0.944744	14.9801	5.54423e-09	9.23558e-05	4.19799e-06	4.32305e-05	4.19799e-06
FGFR3	Fusion Gene Expression Outlier	Fisher's Exact Test	12	730	0.944744	0	1.73847e-11	2.89594e-07	1.7035e-08	1.75424e-07	1.7035e-08
ENAM	Fusion Gene Expression	Student's t-Test	9	733	0.962264	8.51976	1.68132e-05	0.280075	0.00608858	0.0626995	0.00608858
ENAM	Fusion Gene Expression Outlier	Fisher's Exact Test	9	733	0.962264	0.0491134	4.18301e-05	0.696806	0.0136629	0.140699	0.0136629
AGO2	Fusion Gene Expression	Student's t-Test	8	734	0.907682	2.71896	0.0295368	1	1	1	1
AGO2	Fusion Gene Expression Outlier	Fisher's Exact Test	8	734	0.907682	0.101105	0.00401955	1	0.547127	1	0.547127
LAPTM5	Fusion Gene Expression	Student's t-Test	8	734	0.964286	13.2824	7.48017e-07	0.0124605	0.00037759	0.00388838	0.00037759
LAPTM5	Fusion Gene Expression Outlier	Fisher's Exact Test	8	734	0.964286	0.016469	1.15981e-06	0.0193201	0.000552004	0.00568447	0.000552004
TXNIP	Fusion Gene Expression	Student's t-Test	7	735	0.947439	2.26577	0.0636865	1	1	1	1
TXNIP	Fusion Gene Expression Outlier	Fisher's Exact Test	7	735	0.947439	0.0448561	0.000363221	1	0.100842	1	0.100842
WARS	Fusion Gene Expression	Student's t-Test	7	735	0.96496	2.66287	0.0371135	1	1	1	1
WARS	Fusion Gene Expression Outlier	Fisher's Exact Test	7	735	0.96496	0.0782816	0.00240954	1	0.401381	1	0.401381
GLI3	Fusion Gene Expression	Student's t-Test	6	736	0.983827	3.94101	0.0108276	1	0.929724	1	0.929724
GLI3	Fusion Gene Expression Outlier	Fisher's Exact Test	6	736	0.983827	0.0424522	0.00055005	1	0.132793	1	0.132793
PELI1	Fusion Gene Expression	Student's t-Test	6	736	0.92655	2.97315	0.0305031	1	1	1	1
PELI1	Fusion Gene Expression Outlier	Fisher's Exact Test	6	736	0.92655	0.0448137	0.000665081	1	0.15827	1	0.15827
UBR5	Fusion Gene Expression	Student's t-Test	6	736	0.927898	6.79489	0.000861442	1	0.196574	1	0.196574
UBR5	Fusion Gene Expression Outlier	Fisher's Exact Test	6	736	0.927898	0.0828694	0.0228312	1	1	1	1
CCND3	Fusion Gene Expression	Student's t-Test	5	737	0.990566	3.16739	0.0337307	1	1	1	1
CCND3	Fusion Gene Expression Outlier	Fisher's Exact Test	5	737	0.990566	0.0490635	0.00311329	1	0.480197	1	0.480197
H1FX	Fusion Gene Expression	Student's t-Test	5	737	0.947439	2.36254	0.076654	1	1	1	1
H1FX	Fusion Gene Expression Outlier	Fisher's Exact Test	5	737	0.947439	0.0469875	0.00277943	1	0.440951	1	0.440951
MAPKAPK2	Fusion Gene Expression	Student's t-Test	5	737	0.951482	2.41998	0.0722359	1	1	1	1
MAPKAPK2	Fusion Gene Expression Outlier	Fisher's Exact Test	5	737	0.951482	0.0564367	0.00448022	1	0.58765	1	0.58765
RBM38	Fusion Gene Expression	Student's t-Test	5	737	0.944744	18.0502	3.13756e-06	0.0522655	0.00130664	0.0134556	0.00130664
RBM38	Fusion Gene Expression Outlier	Fisher's Exact Test	5	737	0.944744	0.0480239	0.00294333	1	0.462548	1	0.462548
CCNG2	Fusion Gene Expression	Student's t-Test	4	738	0.972372	8.00499	0.00358037	1	0.514154	1	0.514154
CCNG2	Fusion Gene Expression Outlier	Fisher's Exact Test	4	738	0.972372	0.0214908	0.000913765	1	0.200283	1	0.200283
FBXL20	Fusion Gene Expression	Student's t-Test	4	738	0.974394	3.90109	0.02941	1	1	1	1
FBXL20	Fusion Gene Expression Outlier	Fisher's Exact Test	4	738	0.974394	0.0115178	0.000168335	1	0.0500736	0.515653	0.0500736
LTBR	Fusion Gene Expression	Student's t-Test	4	738	0.985175	4.07744	0.0263965	1	1	1	1
LTBR	Fusion Gene Expression Outlier	Fisher's Exact Test	4	738	0.985175	0	2.93172e-05	0.488365	0.0103117	0.106189	0.0103117
SULF2	Fusion Gene Expression	Student's t-Test	4	738	0.789084	12.9648	2.915e-06	0.048558	0.00124508	0.0128217	0.00124508
AKAP17A	Fusion Gene Expression	Student's t-Test	3	739	0.933962	0.558568	0.632523	1	1	1	1
AKAP17A	Fusion Gene Expression Outlier	Fisher's Exact Test	3	739	0.933962	Inf	1	1	1	1	1
ATP10B	Fusion Gene Expression	Student's t-Test	3	739	0.966307	12.7796	0.00366182	1	0.521355	1	0.521355
ATP10B	Fusion Gene Expression Outlier	Fisher's Exact Test	3	739	0.966307	0	0.00150919	1	0.288966	1	0.288966
CCND2	Fusion Gene Expression	Student's t-Test	3	739	0.998652	5.96877	0.0263352	1	1	1	1
CCND2	Fusion Gene Expression Outlier	Fisher's Exact Test	3	739	0.998652	0	0.00318265	1	0.481969	1	0.481969
DLEU2	Fusion Gene Expression	Student's t-Test	3	739	0.995957	1.45764	0.282126	1	1	1	1
DLEU2	Fusion Gene Expression Outlier	Fisher's Exact Test	3	739	0.995957	0.0486866	0.0227149	1	1	1	1
DPEP1	Fusion Gene Expression	Student's t-Test	3	739	0.90566	4.94229	0.0363137	1	1	1	1
DPEP1	Fusion Gene Expression Outlier	Fisher's Exact Test	3	739	0.90566	0.0706912	0.0428569	1	1	1	1
EDEM1	Fusion Gene Expression	Student's t-Test	3	739	0.907008	1.45422	0.282387	1	1	1	1
EDEM1	Fusion Gene Expression Outlier	Fisher's Exact Test	3	739	0.907008	0.130526	0.174913	1	1	1	1
EGR1	Fusion Gene Expression	Student's t-Test	3	739	0.921833	9.21147	0.00834002	1	0.784904	1	0.784904
EGR1	Fusion Gene Expression Outlier	Fisher's Exact Test	3	739	0.921833	0.167971	0.216918	1	1	1	1
FAM13A	Fusion Gene Expression	Student's t-Test	3	739	0.954178	1.18034	0.358826	1	1	1	1
FAM13A	Fusion Gene Expression Outlier	Fisher's Exact Test	3	739	0.954178	0.0336322	0.0117993	1	0.959934	1	0.959934
FOXO3	Fusion Gene Expression	Student's t-Test	3	739	0.90566	4.78552	0.038161	1	1	1	1
FOXO3	Fusion Gene Expression Outlier	Fisher's Exact Test	3	739	0.90566	0.100271	0.138783	1	1	1	1
GAS6	Fusion Gene Expression	Student's t-Test	3	739	0.925876	6.46611	0.0192235	1	1	1	1
GAS6	Fusion Gene Expression Outlier	Fisher's Exact Test	3	739	0.925876	0.0679849	0.0978383	1	1	1	1
HIAT1	Fusion Gene Expression	Student's t-Test	3	739	0.940701	5.13116	0.0339811	1	1	1	1
HIAT1	Fusion Gene Expression Outlier	Fisher's Exact Test	3	739	0.940701	0.115271	0.156977	1	1	1	1
HIVEP1	Fusion Gene Expression	Student's t-Test	3	739	0.916442	5.9226	0.0244632	1	1	1	1
HIVEP1	Fusion Gene Expression Outlier	Fisher's Exact Test	3	739	0.916442	0.124422	0.16777	1	1	1	1
ILF3	Fusion Gene Expression	Student's t-Test	3	739	0.955526	1.52399	0.266729	1	1	1	1
ILF3	Fusion Gene Expression Outlier	Fisher's Exact Test	3	739	0.955526	0.0884248	0.124041	1	1	1	1
MAF	Fusion Gene Expression	Student's t-Test	3	739	0.977089	53.5327	5.97766e-07	0.00995759	0.000321213	0.00330781	0.000321213
MAF	Fusion Gene Expression Outlier	Fisher's Exact Test	3	739	0.977089	0	0.0016747	1	0.306563	1	0.306563
NTRK1	Fusion Gene Expression	Student's t-Test	3	739	0.995957	3.161	0.0871511	1	1	1	1
NTRK1	Fusion Gene Expression Outlier	Fisher's Exact Test	3	739	0.995957	0	0.00179151	1	0.321037	1	0.321037
PAX5	Fusion Gene Expression	Student's t-Test	3	739	0.973046	2.12373	0.167392	1	1	1	1
PAX5	Fusion Gene Expression Outlier	Fisher's Exact Test	3	739	0.973046	0.0671917	0.0393844	1	1	1	1
PIM3	Fusion Gene Expression	Student's t-Test	3	739	0.978437	5.32178	0.0323806	1	1	1	1
PIM3	Fusion Gene Expression Outlier	Fisher's Exact Test	3	739	0.978437	0.0430762	0.0183061	1	1	1	1
R3HDM4	Fusion Gene Expression	Student's t-Test	3	739	0.991914	2.23249	0.154832	1	1	1	1
R3HDM4	Fusion Gene Expression Outlier	Fisher's Exact Test	3	739	0.991914	0.0290699	0.00905718	1	0.833561	1	0.833561
RARA	Fusion Gene Expression	Student's t-Test	3	739	0.959569	1.47038	0.278967	1	1	1	1
RARA	Fusion Gene Expression Outlier	Fisher's Exact Test	3	739	0.959569	0.0486866	0.0227149	1	1	1	1
RPL18A	Fusion Gene Expression	Student's t-Test	3	739	0.919137	0.937821	0.447023	1	1	1	1
RPL18A	Fusion Gene Expression Outlier	Fisher's Exact Test	3	739	0.919137	0.059342	0.0864507	1	1	1	1
SH3TC1	Fusion Gene Expression	Student's t-Test	3	739	0.902965	3.16371	0.0857143	1	1	1	1
SH3TC1	Fusion Gene Expression Outlier	Fisher's Exact Test	3	739	0.902965	0.149073	0.196098	1	1	1	1
SLAMF7	Fusion Gene Expression	Student's t-Test	3	739	0.923181	3.12791	0.0868134	1	1	1	1
SLAMF7	Fusion Gene Expression Outlier	Fisher's Exact Test	3	739	0.923181	0.106246	0.146092	1	1	1	1
SPAG9	Fusion Gene Expression	Student's t-Test	3	739	0.907008	2.39844	0.136942	1	1	1	1
SPAG9	Fusion Gene Expression Outlier	Fisher's Exact Test	3	739	0.907008	0.127474	0.171346	1	1	1	1
SQSTM1	Fusion Gene Expression	Student's t-Test	3	739	0.909704	1.52144	0.267107	1	1	1	1
SQSTM1	Fusion Gene Expression Outlier	Fisher's Exact Test	3	739	0.909704	0.136658	0.182016	1	1	1	1
TENM4	Fusion Gene Expression	Student's t-Test	3	739	0.963612	4.75697	0.0402076	1	1	1	1
TENM4	Fusion Gene Expression Outlier	Fisher's Exact Test	3	739	0.963612	0.0390982	0.0154315	1	1	1	1
TPR	Fusion Gene Expression	Student's t-Test	3	739	0.907008	0.985126	0.428074	1	1	1	1
TPR	Fusion Gene Expression Outlier	Fisher's Exact Test	3	739	0.907008	0.109246	0.14973	1	1	1	1
TTC3	Fusion Gene Expression	Student's t-Test	3	739	0.943396	0.948353	0.442729	1	1	1	1
TTC3	Fusion Gene Expression Outlier	Fisher's Exact Test	3	739	0.943396	Inf	1	1	1	1	1
ZNF83	Fusion Gene Expression	Student's t-Test	3	739	0.936658	1.17725	0.359679	1	1	1	1
ZNF83	Fusion Gene Expression Outlier	Fisher's Exact Test	3	739	0.936658	0.124422	0.16777	1	1	1	1
