# Supplementary material for: Evolution and structure of clinically relevant gene fusions in multiple myeloma
Source: Nat Commun. 2020 May 29;11:2666. doi: 10.1038/s41467-020-16434-y (PMC7260243; doi:10.1038/s41467-020-16434-y)
Supplement: Supplementary file 9 — Supplementary Data 6 [file 41467_2020_16434_MOESM9_ESM.xls]

## Sheet: Supplementary_Data_6.Soft_Filte
Fusion Name	geneA	geneB	Fusion Count	Filter
RMND5A--ANAPC1	RMND5A	ANAPC1	798	EFI
UBE2J1--GABRR2	UBE2J1	GABRR2	682	EFI
ERGIC1--RPL26L1	ERGIC1	RPL26L1	582	EFI
EAF2--SLC15A2	EAF2	SLC15A2	412	EFI
C21orf59--TCP10L	C21orf59	TCP10L	399	EFI
PACSIN2--ARFGAP1	PACSIN2	ARFGAP1	377	EFI
IFNAR2--IL10RB	IFNAR2	IL10RB	319	EFI
POU2AF1--COLCA1	POU2AF1	COLCA1	305	EFI
RPL24--ZBTB11	RPL24	ZBTB11	281	EFI
FOSB--KLF2	FOSB	KLF2	247	Many Partners
CD5L--FCRL1	CD5L	FCRL1	232	EFI
TBC1D23--NIT2	TBC1D23	NIT2	207	EFI
SERF1A--SMN1	SERF1A	SMN1	205	EFI
ZNF628--NAT14	ZNF628	NAT14	189	EFI
FOSB--UBC	FOSB	UBC	186	Many Partners
P2RY6--ARHGEF17	P2RY6	ARHGEF17	185	EFI
NSF--LRRC37A3	NSF	LRRC37A3	182	Many Partners
CNPY3--GNMT	CNPY3	GNMT	174	EFI
CRY2--MAPK8IP1	CRY2	MAPK8IP1	167	EFI
TNFRSF17--SNX29	TNFRSF17	SNX29	154	EFI
ELAVL1--TIMM44	ELAVL1	TIMM44	150	EFI
SELPLG--TMEM119	SELPLG	TMEM119	149	EFI
CD79B--GH1	CD79B	GH1	143	EFI
CUTC--ABCC2	CUTC	ABCC2	140	EFI
PPRC1--NOLC1	PPRC1	NOLC1	139	EFI
UAP1--DDR2	UAP1	DDR2	138	EFI
LARP1--CNOT8	LARP1	CNOT8	136	EFI
ARL6IP1--RPS15A	ARL6IP1	RPS15A	135	EFI
BCKDK--KAT8	BCKDK	KAT8	126	EFI
CORO1B--PTPRCAP	CORO1B	PTPRCAP	126	EFI
MTRF1L--FBXO5	MTRF1L	FBXO5	126	EFI
MAP2K5--SKOR1	MAP2K5	SKOR1	122	EFI
HBS1L--ALDH8A1	HBS1L	ALDH8A1	121	EFI
GAB1--SMARCA5	GAB1	SMARCA5	114	EFI
HIATL2--ZNF782	HIATL2	ZNF782	114	EFI
CCDC163P--TESK2	CCDC163P	TESK2	110	EFI
SPCS2--NEU3	SPCS2	NEU3	104	EFI
UBE2Q2--FBXO22	UBE2Q2	FBXO22	96	EFI
BPTF--LRRC37A2	BPTF	LRRC37A2	95	EFI
VIPAS39--NOXRED1	VIPAS39	NOXRED1	94	EFI
EMC3--PRRT3	EMC3	PRRT3	93	EFI
UQCRQ--LEAP2	UQCRQ	LEAP2	86	EFI
PPIP5K1--CATSPER2	PPIP5K1	CATSPER2	85	EFI
DBT--LRRC39	DBT	LRRC39	84	EFI
SMAP2--ZFP69B	SMAP2	ZFP69B	81	EFI
HM13--ID1	HM13	ID1	77	EFI
ORMDL3--GSDMB	ORMDL3	GSDMB	77	EFI
ZNF215--NLRP14	ZNF215	NLRP14	76	EFI
MED12--NLGN3	MED12	NLGN3	72	EFI
DCPS--ST3GAL4	DCPS	ST3GAL4	68	EFI
TYMP--SCO2	TYMP	SCO2	68	EFI
SPICE1--WDR52	SPICE1	WDR52	67	EFI
ZFP36--KLF2	ZFP36	KLF2	67	Many Partners
CREB3L2--DGKI	CREB3L2	DGKI	64	EFI
IQCC--DCDC2B	IQCC	DCDC2B	63	EFI
DHTKD1--SEC61A2	DHTKD1	SEC61A2	62	EFI
NPIPB5--SMG1	NPIPB5	SMG1	62	EFI
RPS10--NUDT3	RPS10	NUDT3	62	EFI
BZW2--TSPAN13	BZW2	TSPAN13	60	EFI
CALCB--INSC	CALCB	INSC	58	EFI
TPM4--UBC	TPM4	UBC	56	Many Partners
SIK1--KLF2	SIK1	KLF2	54	Many Partners
KAT8--GIT2	KAT8	GIT2	53	EFI
KLF2--TPM4	KLF2	TPM4	53	Many Partners
C15orf26--IL16	C15orf26	IL16	52	EFI
MSL1--CASC3	MSL1	CASC3	52	EFI
S100Z--CRHBP	S100Z	CRHBP	50	EFI
TBC1D14--TADA2B	TBC1D14	TADA2B	50	EFI
VPS36--THSD1	VPS36	THSD1	50	EFI
ABCB9--VPS37B	ABCB9	VPS37B	49	EFI
CCND1--IGL	CCND1	IGL	49	Undervalidated
SLAMF1--CD84	SLAMF1	CD84	48	EFI
IGL--BMI1	IGL	BMI1	48	Undervalidated
TTBK2--CDAN1	TTBK2	CDAN1	47	EFI
RBM42--ETV2	RBM42	ETV2	46	EFI
IRF4--IGL	IRF4	IGL	46	Undervalidated
C19orf47--AKT2	C19orf47	AKT2	45	EFI
SOS2--VCPKMT	SOS2	VCPKMT	45	EFI
CPED1--WNT16	CPED1	WNT16	44	EFI
CYTIP--ERMN	CYTIP	ERMN	43	EFI
FOSB--KLF6	FOSB	KLF6	43	Many Partners
ARPC2--GPBAR1	ARPC2	GPBAR1	42	EFI
DCTN1--SLC4A5	DCTN1	SLC4A5	42	EFI
GRK6--PRR7	GRK6	PRR7	42	EFI
QRICH1--IMPDH2	QRICH1	IMPDH2	42	EFI
TPM4--RAB8A	TPM4	RAB8A	41	EFI
ERN1--DDX5	ERN1	DDX5	41	Many Partners
B4GALT1--SMU1	B4GALT1	SMU1	40	EFI
DCUN1D2--ADPRHL1	DCUN1D2	ADPRHL1	40	EFI
OAF--POU2F3	OAF	POU2F3	40	EFI
DUSP22--IRF4	DUSP22	IRF4	38	Many Partners
PTBP1--AZU1	PTBP1	AZU1	37	EFI
TRPM7--USP50	TRPM7	USP50	37	EFI
MXI1--DUSP5	MXI1	DUSP5	36	EFI
SAV1--GYPB	SAV1	GYPB	35	EFI
SGCD--PPP1R2P3	SGCD	PPP1R2P3	35	EFI
ATXN1--PTP4A1	ATXN1	PTP4A1	35	Many Partners
CD48--SLAMF1	CD48	SLAMF1	34	EFI
MZB1--IGL	MZB1	IGL	34	Undervalidated
NUGGC--SCARA5	NUGGC	SCARA5	33	EFI
PNISR--COQ3	PNISR	COQ3	33	EFI
ZFP36--UBC	ZFP36	UBC	33	EFI
B2M--DUSP5	B2M	DUSP5	33	Many Partners
CDKN1A--KLF2	CDKN1A	KLF2	33	Many Partners
KLF10--AZIN1	KLF10	AZIN1	33	Within 300Kb
CXCR4--PTMA	CXCR4	PTMA	32	Many Partners
BLOC1S5-TXNDC5--IGL	BLOC1S5-TXNDC5	IGL	32	Undervalidated
P2RY8--AKAP17A	P2RY8	AKAP17A	32	Within 300Kb
MLEC--UNC119B	MLEC	UNC119B	31	EFI
SLC7A6--PRMT7	SLC7A6	PRMT7	31	EFI
ZFP36--PLEKHG2	ZFP36	PLEKHG2	31	EFI
OGT--ACRC	OGT	ACRC	30	EFI
B2M--KLF2	B2M	KLF2	30	Many Partners
PHF3--PTP4A1	PHF3	PTP4A1	30	Many Partners
XAF1--FBXO39	XAF1	FBXO39	29	EFI
FGFR3--KLF2	FGFR3	KLF2	29	Many Partners
BCL2L11--PTMA	BCL2L11	PTMA	28	Many Partners
ELL--KLF2	ELL	KLF2	28	Many Partners
EEF1A1--IGL	EEF1A1	IGL	28	Undervalidated
MAVS--PANK2	MAVS	PANK2	27	EFI
AKAP8--KLF2	AKAP8	KLF2	27	Many Partners
GRAMD1A--SCN1B	GRAMD1A	SCN1B	26	EFI
NPRL2--ZMYND10	NPRL2	ZMYND10	26	EFI
PDXK--RRP1	PDXK	RRP1	26	EFI
FOSB--DDX5	FOSB	DDX5	26	Many Partners
TXNDC5--KLF2	TXNDC5	KLF2	26	Many Partners
WDR6--KLF2	WDR6	KLF2	26	Many Partners
CDKN1C--KCNQ1-AS1	CDKN1C	KCNQ1-AS1	25	EFI
EZH1--CCR10	EZH1	CCR10	25	EFI
VAC14--MTSS1L	VAC14	MTSS1L	25	EFI
YWHAB--PABPC1L	YWHAB	PABPC1L	25	EFI
UBQLN1--HNRNPK	UBQLN1	HNRNPK	25	Many Partners
FCRLB--DUSP12	FCRLB	DUSP12	24	EFI
JUN--IGL	JUN	IGL	24	Undervalidated
MGRN1--NUDT16L1	MGRN1	NUDT16L1	23	EFI
NFYC--KCNQ4	NFYC	KCNQ4	23	EFI
TAGLN2--CCDC19	TAGLN2	CCDC19	23	EFI
CXCR4--KLF2	CXCR4	KLF2	23	Many Partners
PAAF1--DNAJB13	PAAF1	DNAJB13	22	EFI
ZNF292--PNRC1	ZNF292	PNRC1	22	Many Partners
CCDC88C--GPR68	CCDC88C	GPR68	21	EFI
SAMD8--VDAC2	SAMD8	VDAC2	21	EFI
USP48--RAP1GAP	USP48	RAP1GAP	21	EFI
AHNAK--KLF2	AHNAK	KLF2	21	Many Partners
NPEPPS--TBC1D3	NPEPPS	TBC1D3	21	Many Partners
SDC1--IGL	SDC1	IGL	21	Undervalidated
CENPE--BDH2	CENPE	BDH2	20	EFI
HOMER3--COPE	HOMER3	COPE	20	EFI
RAC2--SSTR3	RAC2	SSTR3	20	EFI
TRADD--B3GNT9	TRADD	B3GNT9	20	EFI
ZFAND6--FAH	ZFAND6	FAH	20	EFI
FOSB--PNRC1	FOSB	PNRC1	20	Many Partners
FOSB--UBB	FOSB	UBB	20	Many Partners
GTF2F1--PSPN	GTF2F1	PSPN	19	EFI
HARS--DND1	HARS	DND1	19	EFI
LMAN1--CPLX4	LMAN1	CPLX4	19	EFI
CXCR4--BCL2L11	CXCR4	BCL2L11	19	Many Partners
GAS6--KLF2	GAS6	KLF2	19	Many Partners
IGL--TXNDC5	IGL	TXNDC5	19	Undervalidated
RPL18--IGL	RPL18	IGL	19	Undervalidated
CPEB4--C5orf47	CPEB4	C5orf47	18	EFI
PPP2CA--SKP1	PPP2CA	SKP1	18	EFI
FOSB--SIK1	FOSB	SIK1	18	Many Partners
ACVR1B--GRASP	ACVR1B	GRASP	17	EFI
ARID3B--CLK3	ARID3B	CLK3	17	EFI
DEPTOR--COL14A1	DEPTOR	COL14A1	17	EFI
METTL21B--TSFM	METTL21B	TSFM	17	EFI
SRP72--ARL9	SRP72	ARL9	17	EFI
TM9SF1--IPO4	TM9SF1	IPO4	17	EFI
TM9SF3--TLL2	TM9SF3	TLL2	17	EFI
TRIM3--HPX	TRIM3	HPX	17	EFI
TRMT12--RNF139	TRMT12	RNF139	17	EFI
PTBP1--KLF2	PTBP1	KLF2	17	Many Partners
SLC38A2--UBC	SLC38A2	UBC	17	Many Partners
EEF2--IGL	EEF2	IGL	17	Undervalidated
IGL--CHMP1A	IGL	CHMP1A	17	Undervalidated
ARHGEF7--TEX29	ARHGEF7	TEX29	16	EFI
CCND2--C12orf5	CCND2	C12orf5	16	EFI
DEDD2--POU2F2	DEDD2	POU2F2	16	EFI
NF1--AK3	NF1	AK3	16	EFI
PXMP4--E2F1	PXMP4	E2F1	16	EFI
SRSF6--L3MBTL1	SRSF6	L3MBTL1	16	EFI
UTP6--COPRS	UTP6	COPRS	16	EFI
ZMYM5--PSPC1	ZMYM5	PSPC1	16	EFI
KLF2--SIK1	KLF2	SIK1	16	Many Partners
MED16--KLF2	MED16	KLF2	16	Many Partners
SFSWAP--UBC	SFSWAP	UBC	16	Many Partners
TPM4--DUSP5	TPM4	DUSP5	16	Many Partners
CCND2--IGL	CCND2	IGL	16	Undervalidated
NSF--LRRC37A2	NSF	LRRC37A2	16	Within 300Kb
ATP5L--KMT2A	ATP5L	KMT2A	15	EFI
EIF2B3--PTCH2	EIF2B3	PTCH2	15	EFI
L3MBTL1--SGK3	L3MBTL1	SGK3	15	EFI
LMNA--SEMA4A	LMNA	SEMA4A	15	EFI
NIT1--UFC1	NIT1	UFC1	15	EFI
TTLL4--CYP27A1	TTLL4	CYP27A1	15	EFI
TXNL4A--PQLC1	TXNL4A	PQLC1	15	EFI
UFSP2--LRP2BP	UFSP2	LRP2BP	15	EFI
C19orf60--TMEM59L	C19orf60	TMEM59L	14	EFI
JAK2--INSL4	JAK2	INSL4	14	EFI
KLHL12--RABIF	KLHL12	RABIF	14	EFI
NCKAP1L--PDE1B	NCKAP1L	PDE1B	14	EFI
NFXL1--CORIN	NFXL1	CORIN	14	EFI
PPP1R16B--FAM83D	PPP1R16B	FAM83D	14	EFI
PRKD3--CEBPZ	PRKD3	CEBPZ	14	EFI
PSMD8--SPRED3	PSMD8	SPRED3	14	EFI
SLAMF9--IGSF9	SLAMF9	IGSF9	14	EFI
TPM4--SIK1	TPM4	SIK1	14	Many Partners
FAM60A--DENND5B	FAM60A	DENND5B	14	Within 300Kb
DHX33--C1QBP	DHX33	C1QBP	13	EFI
FKBP14--SCRN1	FKBP14	SCRN1	13	EFI
FOSB--PPM1N	FOSB	PPM1N	13	EFI
INCA1--CAMTA2	INCA1	CAMTA2	13	EFI
KISS1R--ARID3A	KISS1R	ARID3A	13	EFI
MEI1--CCDC134	MEI1	CCDC134	13	EFI
MZB1--SLC23A1	MZB1	SLC23A1	13	EFI
PLEKHA8--C7orf41	PLEKHA8	C7orf41	13	EFI
RNF216--ACTB	RNF216	ACTB	13	EFI
SF1--PYGM	SF1	PYGM	13	EFI
CCND1--KLF2	CCND1	KLF2	13	Many Partners
DDX5--UBC	DDX5	UBC	13	Many Partners
FOSB--CXCR4	FOSB	CXCR4	13	Many Partners
IRF1--UBC	IRF1	UBC	13	Many Partners
FGFR3--IGL	FGFR3	IGL	13	Undervalidated
FTL--IGL	FTL	IGL	13	Undervalidated
IGL--EEF1D	IGL	EEF1D	13	Undervalidated
RPLP1--IGL	RPLP1	IGL	13	Undervalidated
FANCG--VCP	FANCG	VCP	12	EFI
HYKK--PSMA4	HYKK	PSMA4	12	EFI
MXD4--HAUS3	MXD4	HAUS3	12	EFI
RPP14--PXK	RPP14	PXK	12	EFI
TANGO6--HAS3	TANGO6	HAS3	12	EFI
UBR5--RRM2B	UBR5	RRM2B	12	EFI
ZNF259--BUD13	ZNF259	BUD13	12	EFI
ZNF432--ZNF614	ZNF432	ZNF614	12	EFI
CHST11--UBC	CHST11	UBC	12	Many Partners
DDX5--KLF2	DDX5	KLF2	12	Many Partners
TXNDC5--UBC	TXNDC5	UBC	12	Many Partners
BAZ2B--MARCH7	BAZ2B	2020-03-07	12	Within 300Kb
ANKRD34A--LIX1L	ANKRD34A	LIX1L	11	EFI
C2orf43--HS1BP3	C2orf43	HS1BP3	11	EFI
CATSPER2--STRC	CATSPER2	STRC	11	EFI
EHD4--SPTBN5	EHD4	SPTBN5	11	EFI
FRMPD3--PRPS1	FRMPD3	PRPS1	11	EFI
GAS5--CENPL	GAS5	CENPL	11	EFI
GPR155--CIR1	GPR155	CIR1	11	EFI
INPP4A--UNC50	INPP4A	UNC50	11	EFI
MFSD3--LRRC14	MFSD3	LRRC14	11	EFI
MSANTD3--TMEFF1	MSANTD3	TMEFF1	11	EFI
NPL--DHX9	NPL	DHX9	11	EFI
SKP1--VDAC1	SKP1	VDAC1	11	EFI
CXCR4--KLF6	CXCR4	KLF6	11	Many Partners
CXCR4--SDC1	CXCR4	SDC1	11	Many Partners
ELL2--UBC	ELL2	UBC	11	Many Partners
FOSB--DUSP5	FOSB	DUSP5	11	Many Partners
KLF10--YWHAZ	KLF10	YWHAZ	11	Many Partners
PTP4A1--EEF1A1	PTP4A1	EEF1A1	11	Many Partners
SDF4--KLF2	SDF4	KLF2	11	Many Partners
IGL--DDX17	IGL	DDX17	11	Undervalidated
CHID1--POLR2L	CHID1	POLR2L	10	EFI
CSNK2A1--TBC1D20	CSNK2A1	TBC1D20	10	EFI
EARS2--GGA2	EARS2	GGA2	10	EFI
LAMTOR1--NUMA1	LAMTOR1	NUMA1	10	EFI
NFE2L1--SNX11	NFE2L1	SNX11	10	EFI
PMS2--POLR2J3	PMS2	POLR2J3	10	EFI
PYCRL--EEF1D	PYCRL	EEF1D	10	EFI
SLC35F2--SLN	SLC35F2	SLN	10	EFI
SMARCB1--SLC2A11	SMARCB1	SLC2A11	10	EFI
SMARCC1--CSPG5	SMARCC1	CSPG5	10	EFI
VPS33B--PRC1	VPS33B	PRC1	10	EFI
AHNAK--UBC	AHNAK	UBC	10	Many Partners
BACH2--PNRC1	BACH2	PNRC1	10	Many Partners
HNRNPA2B1--DDX5	HNRNPA2B1	DDX5	10	Many Partners
SYNCRIP--PNRC1	SYNCRIP	PNRC1	10	Many Partners
ATP11C--MCF2	ATP11C	MCF2	9	EFI
CCDC69--ANXA6	CCDC69	ANXA6	9	EFI
FBXO42--RSG1	FBXO42	RSG1	9	EFI
GDPGP1--TTLL13	GDPGP1	TTLL13	9	EFI
GMIP--LPAR2	GMIP	LPAR2	9	EFI
GPN3--ARPC3	GPN3	ARPC3	9	EFI
ILF3--QTRT1	ILF3	QTRT1	9	EFI
ISCA1--C9orf153	ISCA1	C9orf153	9	EFI
ISG20L2--CRABP2	ISG20L2	CRABP2	9	EFI
MAN1A2--FAM46C	MAN1A2	FAM46C	9	EFI
NOXRED1--TMED8	NOXRED1	TMED8	9	EFI
ODF3B--SCO2	ODF3B	SCO2	9	EFI
PRR14L--PISD	PRR14L	PISD	9	EFI
PTPN7--ARL8A	PTPN7	ARL8A	9	EFI
WDFY1--AP1S3	WDFY1	AP1S3	9	EFI
ZBTB7A--EEF2	ZBTB7A	EEF2	9	EFI
B2M--DDX5	B2M	DDX5	9	Many Partners
CPSF6--UBC	CPSF6	UBC	9	Many Partners
CXCR4--PNRC1	CXCR4	PNRC1	9	Many Partners
FOSB--CCND1	FOSB	CCND1	9	Many Partners
KLF2--ACTB	KLF2	ACTB	9	Many Partners
NOC4L--UBC	NOC4L	UBC	9	Many Partners
PTBP1--RNF126	PTBP1	RNF126	9	Many Partners
RGPD5--BCL2L11	RGPD5	BCL2L11	9	Many Partners
TPM4--LMO4	TPM4	LMO4	9	Many Partners
YWHAZ--AZIN1	YWHAZ	AZIN1	9	Many Partners
RBM38--PMEPA1	RBM38	PMEPA1	9	Within 300Kb
ARFIP1--FHDC1	ARFIP1	FHDC1	8	EFI
ARL8B--EDEM1	ARL8B	EDEM1	8	EFI
C11orf73--CCDC81	C11orf73	CCDC81	8	EFI
CASP7--PLEKHS1	CASP7	PLEKHS1	8	EFI
CEACAM20--ZNF180	CEACAM20	ZNF180	8	EFI
CLN8--ARHGEF10	CLN8	ARHGEF10	8	EFI
DMPK--SIX5	DMPK	SIX5	8	EFI
EVI5--GFI1	EVI5	GFI1	8	EFI
FUS--UBC	FUS	UBC	8	EFI
PRR12--SCAF1	PRR12	SCAF1	8	EFI
RAB11FIP1--ZFP36L2	RAB11FIP1	ZFP36L2	8	EFI
SLC25A33--TMEM201	SLC25A33	TMEM201	8	EFI
YPEL5--LBH	YPEL5	LBH	8	EFI
CXCR4--BMI1	CXCR4	BMI1	8	Many Partners
CXCR4--DUSP5	CXCR4	DUSP5	8	Many Partners
ELK3--UBC	ELK3	UBC	8	Many Partners
FOSB--BCL2L11	FOSB	BCL2L11	8	Many Partners
HNRNPA2B1--UBC	HNRNPA2B1	UBC	8	Many Partners
KLF2--UBC	KLF2	UBC	8	Many Partners
OAZ1--UBC	OAZ1	UBC	8	Many Partners
ALKBH5--DLG4	ALKBH5	DLG4	7	EFI
AMPD1--DENND2C	AMPD1	DENND2C	7	EFI
CBFA2T3--PABPN1L	CBFA2T3	PABPN1L	7	EFI
CHST15--CPXM2	CHST15	CPXM2	7	EFI
DPP9--C19orf10	DPP9	C19orf10	7	EFI
HSPB11--YIPF1	HSPB11	YIPF1	7	EFI
JUND--TXNDC5	JUND	TXNDC5	7	EFI
NF2--CABP7	NF2	CABP7	7	EFI
PIP5KL1--ST6GALNAC4	PIP5KL1	ST6GALNAC4	7	EFI
PLA2G12A--CASP6	PLA2G12A	CASP6	7	EFI
PTBP3--SUSD1	PTBP3	SUSD1	7	EFI
RCOR1--TRAF3	RCOR1	TRAF3	7	EFI
TNPO2--FBXW9	TNPO2	FBXW9	7	EFI
UBC--KLF2	UBC	KLF2	7	EFI
UPK3B--PMS2	UPK3B	PMS2	7	EFI
ZNF649--ZNF577	ZNF649	ZNF577	7	EFI
ATXN1--EEF1A1	ATXN1	EEF1A1	7	Many Partners
BSG--KLF2	BSG	KLF2	7	Many Partners
CAMK1D--KLF6	CAMK1D	KLF6	7	Many Partners
FOSB--BBC3	FOSB	BBC3	7	Many Partners
KDM4B--KLF2	KDM4B	KLF2	7	Many Partners
RAB35--UBC	RAB35	UBC	7	Many Partners
TPM4--DDX5	TPM4	DDX5	7	Many Partners
TXNDC5--LTBR	TXNDC5	LTBR	7	Many Partners
UBE2J1--PNRC1	UBE2J1	PNRC1	7	Many Partners
YPEL5--SDC1	YPEL5	SDC1	7	Many Partners
FAM69A--RPL5	FAM69A	RPL5	7	Within 300Kb
ARPC1B--BUD31	ARPC1B	BUD31	6	EFI
BMF--SRP14	BMF	SRP14	6	EFI
C5AR2--DHX34	C5AR2	DHX34	6	EFI
CARS--NAP1L4	CARS	NAP1L4	6	EFI
CD27--TAPBPL	CD27	TAPBPL	6	EFI
CHMP6--BAIAP2	CHMP6	BAIAP2	6	EFI
DENND6B--PLXNB2	DENND6B	PLXNB2	6	EFI
DHX37--UBC	DHX37	UBC	6	EFI
DPAGT1--H2AFX	DPAGT1	H2AFX	6	EFI
GRB2--SLC25A19	GRB2	SLC25A19	6	EFI
HMGCL--GALE	HMGCL	GALE	6	EFI
KDM5A--SLC6A13	KDM5A	SLC6A13	6	EFI
KIAA0141--RNF14	KIAA0141	RNF14	6	EFI
LRRC58--GPR156	LRRC58	GPR156	6	EFI
MLLT11--GABPB2	MLLT11	GABPB2	6	EFI
MRPL20--CCNL2	MRPL20	CCNL2	6	EFI
PIBF1--KLF5	PIBF1	KLF5	6	EFI
POLR2J--ALKBH4	POLR2J	ALKBH4	6	EFI
REST--POLR2B	REST	POLR2B	6	EFI
RRAGD--UBE2J1	RRAGD	UBE2J1	6	EFI
THADA--ZFP36L2	THADA	ZFP36L2	6	EFI
TMCO3--TFDP1	TMCO3	TFDP1	6	EFI
XRCC1--ETHE1	XRCC1	ETHE1	6	EFI
ADCK3--ARF1	ADCK3	ARF1	6	Many Partners
AHNAK--SF1	AHNAK	SF1	6	Many Partners
B2M--ATF3	B2M	ATF3	6	Many Partners
CLIP4--YPEL5	CLIP4	YPEL5	6	Many Partners
DDX3X--UBC	DDX3X	UBC	6	Many Partners
FOSB--TSC22D3	FOSB	TSC22D3	6	Many Partners
GAS6--DAZAP1	GAS6	DAZAP1	6	Many Partners
HNRNPH1--DDX5	HNRNPH1	DDX5	6	Many Partners
JARID2--PTP4A1	JARID2	PTP4A1	6	Many Partners
KLF2--CCND1	KLF2	CCND1	6	Many Partners
KLF2--OAZ1	KLF2	OAZ1	6	Many Partners
RND3--CXCR4	RND3	CXCR4	6	Many Partners
SBNO2--KLF2	SBNO2	KLF2	6	Many Partners
SETD8--UBC	SETD8	UBC	6	Many Partners
SYNCRIP--PTP4A1	SYNCRIP	PTP4A1	6	Many Partners
TPM4--CXCR4	TPM4	CXCR4	6	Many Partners
TXNDC11--TNFRSF17	TXNDC11	TNFRSF17	6	Many Partners
TXNDC5--EEF1A1	TXNDC5	EEF1A1	6	Many Partners
C22orf34--BRD1	C22orf34	BRD1	6	Within 300Kb
USP11--CDK16	USP11	CDK16	6	Within 300Kb
AKAP8--BRD4	AKAP8	BRD4	5	EFI
ANKDD1A--SLC51B	ANKDD1A	SLC51B	5	EFI
AP4B1--BCL2L15	AP4B1	BCL2L15	5	EFI
APBB3--SRA1	APBB3	SRA1	5	EFI
ATP6V0C--AMDHD2	ATP6V0C	AMDHD2	5	EFI
BCLAF1--MTFR2	BCLAF1	MTFR2	5	EFI
C7orf26--ZNF853	C7orf26	ZNF853	5	EFI
CDC34--GZMM	CDC34	GZMM	5	EFI
CDIP1--NMRAL1	CDIP1	NMRAL1	5	EFI
CLECL1--KLRB1	CLECL1	KLRB1	5	EFI
CORO1C--SELPLG	CORO1C	SELPLG	5	EFI
CTSS--HORMAD1	CTSS	HORMAD1	5	EFI
D2HGDH--GAL3ST2	D2HGDH	GAL3ST2	5	EFI
EIF1AX--MAP7D2	EIF1AX	MAP7D2	5	EFI
FBXL18--TNRC18	FBXL18	TNRC18	5	EFI
FOXRED2--TXN2	FOXRED2	TXN2	5	EFI
IKBKG--CTAG1A	IKBKG	CTAG1A	5	EFI
ITM2B--RB1	ITM2B	RB1	5	EFI
KLF2--PTMA	KLF2	PTMA	5	EFI
MARC1--HLX	2020-03-01	HLX	5	EFI
MBD4--EFCAB12	MBD4	EFCAB12	5	EFI
MED16--RNF126	MED16	RNF126	5	EFI
NFU1--GFPT1	NFU1	GFPT1	5	EFI
NPM1--FGF18	NPM1	FGF18	5	EFI
PLEKHM1--ARHGAP27	PLEKHM1	ARHGAP27	5	EFI
PRPF6--TCEA2	PRPF6	TCEA2	5	EFI
PSMD11--CDK5R1	PSMD11	CDK5R1	5	EFI
RNF121--IL18BP	RNF121	IL18BP	5	EFI
SRSF9--UBC	SRSF9	UBC	5	EFI
SUOX--BCL2A1	SUOX	BCL2A1	5	EFI
TRAF3--AMN	TRAF3	AMN	5	EFI
UPK3B--CCDC146	UPK3B	CCDC146	5	EFI
WEE2-AS1--KIAA1147	WEE2-AS1	KIAA1147	5	EFI
ZFP36--KLF6	ZFP36	KLF6	5	EFI
ZNF592--ALPK3	ZNF592	ALPK3	5	EFI
ZNF852--ZNF445	ZNF852	ZNF445	5	EFI
ACTB--KLF2	ACTB	KLF2	5	Many Partners
B2M--PNRC1	B2M	PNRC1	5	Many Partners
B2M--SDC1	B2M	SDC1	5	Many Partners
BCL2L11--UBC	BCL2L11	UBC	5	Many Partners
CCND1--UBC	CCND1	UBC	5	Many Partners
CDKN1A--PTMA	CDKN1A	PTMA	5	Many Partners
CDKN1A--PTP4A1	CDKN1A	PTP4A1	5	Many Partners
CHST15--DUSP5	CHST15	DUSP5	5	Many Partners
CXCR4--CTBP1	CXCR4	CTBP1	5	Many Partners
CXCR4--DDX5	CXCR4	DDX5	5	Many Partners
CXCR4--FYTTD1	CXCR4	FYTTD1	5	Many Partners
CXCR4--TSC22D3	CXCR4	TSC22D3	5	Many Partners
FBRSL1--UBC	FBRSL1	UBC	5	Many Partners
FOSB--BMI1	FOSB	BMI1	5	Many Partners
HMGN2--KLF2	HMGN2	KLF2	5	Many Partners
MOB3A--AP3D1	MOB3A	AP3D1	5	Many Partners
RND3--KLF2	RND3	KLF2	5	Many Partners
SIK1--UBC	SIK1	UBC	5	Many Partners
SLC38A1--UBC	SLC38A1	UBC	5	Many Partners
TMEM18--PTMA	TMEM18	PTMA	5	Many Partners
TPM4--BBC3	TPM4	BBC3	5	Many Partners
TPM4--BCL2L11	TPM4	BCL2L11	5	Many Partners
TPM4--DAZAP1	TPM4	DAZAP1	5	Many Partners
TPM4--ISYNA1	TPM4	ISYNA1	5	Many Partners
TPM4--TCF3	TPM4	TCF3	5	Many Partners
YPEL5--CXCR4	YPEL5	CXCR4	5	Many Partners
YPEL5--UBC	YPEL5	UBC	5	Many Partners
ZFPM1--SLC7A5	ZFPM1	SLC7A5	5	Many Partners
ADAM19--SOX30	ADAM19	SOX30	5	Within 300Kb
BCL2--KDSR	BCL2	KDSR	5	Within 300Kb
BSG--RNF126	BSG	RNF126	5	Within 300Kb
COA1--STK17A	COA1	STK17A	5	Within 300Kb
CYTH1--USP36	CYTH1	USP36	5	Within 300Kb
EEF2--ZBTB7A	EEF2	ZBTB7A	5	Within 300Kb
PAIP2--MATR3	PAIP2	MATR3	5	Within 300Kb
PIM3--BRD1	PIM3	BRD1	5	Within 300Kb
TMEM184B--CSNK1E	TMEM184B	CSNK1E	5	Within 300Kb
USP11--UBA1	USP11	UBA1	5	Within 300Kb
ATP6V1G1--C9orf91	ATP6V1G1	C9orf91	4	EFI
BRPF3--PNPLA1	BRPF3	PNPLA1	4	EFI
CCNC--USP45	CCNC	USP45	4	EFI
CEP128--DIO2	CEP128	DIO2	4	EFI
CEP78--PSAT1	CEP78	PSAT1	4	EFI
CMSS1--TMEM30C	CMSS1	TMEM30C	4	EFI
FAM129A--EDEM3	FAM129A	EDEM3	4	EFI
GPR128--TFG	GPR128	TFG	4	EFI
HDAC3--DIAPH1	HDAC3	DIAPH1	4	EFI
HDLBP--KLF2	HDLBP	KLF2	4	EFI
HTT--MSANTD1	HTT	MSANTD1	4	EFI
IGF2R--SLC22A1	IGF2R	SLC22A1	4	EFI
LDHB--GYS2	LDHB	GYS2	4	EFI
LINC01074--LINC00459	LINC01074	LINC00459	4	EFI
LRRC59--MRPL27	LRRC59	MRPL27	4	EFI
MAP2K7--SNAPC2	MAP2K7	SNAPC2	4	EFI
NCDN--TFAP2E	NCDN	TFAP2E	4	EFI
NCMAP--SRRM1	NCMAP	SRRM1	4	EFI
NEK8--TRAF4	NEK8	TRAF4	4	EFI
OBFC1--SH3PXD2A	OBFC1	SH3PXD2A	4	EFI
PAFAH1B2--SIDT2	PAFAH1B2	SIDT2	4	EFI
PIP5K1B--FXN	PIP5K1B	FXN	4	EFI
PRCC--NTRK1	PRCC	NTRK1	4	EFI
RAB11B-AS1--KANK3	RAB11B-AS1	KANK3	4	EFI
RPL22--CHD5	RPL22	CHD5	4	EFI
SMARCA4--LDLR	SMARCA4	LDLR	4	EFI
SNAP47--ARF1	SNAP47	ARF1	4	EFI
STAT2--PAN2	STAT2	PAN2	4	EFI
STIM1--RRM1	STIM1	RRM1	4	EFI
STK33--RIC3	STK33	RIC3	4	EFI
SUB1--NPR3	SUB1	NPR3	4	EFI
TMEM140--STRA8	TMEM140	STRA8	4	EFI
UBE2G1--ANKFY1	UBE2G1	ANKFY1	4	EFI
ZBTB40--EPHA8	ZBTB40	EPHA8	4	EFI
ZFYVE16--FAM151B	ZFYVE16	FAM151B	4	EFI
ZNF324--ZNF446	ZNF324	ZNF446	4	EFI
ABI1--KLF6	ABI1	KLF6	4	Many Partners
B2M--EEF1A1	B2M	EEF1A1	4	Many Partners
B2M--IRF4	B2M	IRF4	4	Many Partners
B2M--KLF6	B2M	KLF6	4	Many Partners
BCL2L11--DAZAP1	BCL2L11	DAZAP1	4	Many Partners
CDKN1A--DUSP5	CDKN1A	DUSP5	4	Many Partners
CNN2--KLF2	CNN2	KLF2	4	Many Partners
CXCR4--UBXN4	CXCR4	UBXN4	4	Many Partners
ELL--UBC	ELL	UBC	4	Many Partners
EZR--UBC	EZR	UBC	4	Many Partners
FAM46C--MAN1A2	FAM46C	MAN1A2	4	Many Partners
FAM46C--UBC	FAM46C	UBC	4	Many Partners
FOSB--ATF3	FOSB	ATF3	4	Many Partners
FOSB--TXNDC5	FOSB	TXNDC5	4	Many Partners
GAS6--EEF1D	GAS6	EEF1D	4	Many Partners
GAS6--TFDP1	GAS6	TFDP1	4	Many Partners
HNRNPK--DAPK1	HNRNPK	DAPK1	4	Many Partners
HNRNPK--GNAS	HNRNPK	GNAS	4	Many Partners
HSP90AB1--EEF1A1	HSP90AB1	EEF1A1	4	Many Partners
NAMPT--UBC	NAMPT	UBC	4	Many Partners
NPM1--UBC	NPM1	UBC	4	Many Partners
OAZ1--CCND1	OAZ1	CCND1	4	Many Partners
PDCD4--KLF6	PDCD4	KLF6	4	Many Partners
PFKFB3--KLF6	PFKFB3	KLF6	4	Many Partners
PIM3--KLF2	PIM3	KLF2	4	Many Partners
PTMA--BCL2L11	PTMA	BCL2L11	4	Many Partners
PVT1--BMP6	PVT1	BMP6	4	Many Partners
RND3--UBC	RND3	UBC	4	Many Partners
SRSF7--CXCR4	SRSF7	CXCR4	4	Many Partners
TPM4--GNAS	TPM4	GNAS	4	Many Partners
TPM4--OAZ1	TPM4	OAZ1	4	Many Partners
TXNDC5--EEF1E1	TXNDC5	EEF1E1	4	Many Partners
TXNDC5--TNFRSF13B	TXNDC5	TNFRSF13B	4	Many Partners
ULK1--UBC	ULK1	UBC	4	Many Partners
YPEL5--PTMA	YPEL5	PTMA	4	Many Partners
ZEB1--DUSP5	ZEB1	DUSP5	4	Many Partners
AMPD1--CSDE1	AMPD1	CSDE1	4	Within 300Kb
HERPUD1--SLC12A3	HERPUD1	SLC12A3	4	Within 300Kb
ITPR2--ASUN	ITPR2	ASUN	4	Within 300Kb
MAFF--CSNK1E	MAFF	CSNK1E	4	Within 300Kb
MEF2D--HDGF	MEF2D	HDGF	4	Within 300Kb
RALY--CHMP4B	RALY	CHMP4B	4	Within 300Kb
YAF2--PRICKLE1	YAF2	PRICKLE1	4	Within 300Kb
AMDHD2--PDPK1	AMDHD2	PDPK1	3	EFI
APEX2--PAGE2B	APEX2	PAGE2B	3	EFI
ARAP1--PDE2A	ARAP1	PDE2A	3	EFI
ARHGAP35--NPAS1	ARHGAP35	NPAS1	3	EFI
ATP5G3--ATF2	ATP5G3	ATF2	3	EFI
BCLAF1--UBC	BCLAF1	UBC	3	EFI
C3orf17--CD200R1	C3orf17	CD200R1	3	EFI
C7orf50--COX19	C7orf50	COX19	3	EFI
CD79B--GH2	CD79B	GH2	3	EFI
CREBBP--TRAP1	CREBBP	TRAP1	3	EFI
CTDSP2--AVIL	CTDSP2	AVIL	3	EFI
CXCR4--RND3	CXCR4	RND3	3	EFI
DLEU2--SPRYD7	DLEU2	SPRYD7	3	EFI
DUSP5--SMC3	DUSP5	SMC3	3	EFI
EDF1--NOTCH1	EDF1	NOTCH1	3	EFI
ELOVL7--DEPDC1B	ELOVL7	DEPDC1B	3	EFI
ENAM--B2M	ENAM	B2M	3	EFI
ENTPD5--FAM161B	ENTPD5	FAM161B	3	EFI
EPS8L2--TALDO1	EPS8L2	TALDO1	3	EFI
ERF--GSK3A	ERF	GSK3A	3	EFI
FAM46C--WDR3	FAM46C	WDR3	3	EFI
FASTKD2--CPOX	FASTKD2	CPOX	3	EFI
FGFR3--WHSC1	FGFR3	WHSC1	3	EFI
GBF1--NFKB2	GBF1	NFKB2	3	EFI
GFM1--MFSD1	GFM1	MFSD1	3	EFI
GK5--TFDP2	GK5	TFDP2	3	EFI
GMFB--CNIH1	GMFB	CNIH1	3	EFI
GNG2--C14orf166	GNG2	C14orf166	3	EFI
GPBP1L1--CCDC17	GPBP1L1	CCDC17	3	EFI
GPR137--TEX40	GPR137	TEX40	3	EFI
GRIK4--TBCEL	GRIK4	TBCEL	3	EFI
HEXDC--NARF	HEXDC	NARF	3	EFI
HIAT1--UBC	HIAT1	UBC	3	EFI
HIATL2--ZNF510	HIATL2	ZNF510	3	EFI
IKBKB--POLB	IKBKB	POLB	3	EFI
INHBE--GLI1	INHBE	GLI1	3	EFI
ITGA6--PDK1	ITGA6	PDK1	3	EFI
IVD--BAHD1	IVD	BAHD1	3	EFI
JUND--KLF2	JUND	KLF2	3	EFI
KLF2--FGFR3	KLF2	FGFR3	3	EFI
KLHL3--SPOCK1	KLHL3	SPOCK1	3	EFI
KRIT1--LRRD1	KRIT1	LRRD1	3	EFI
LAMP3--MCCC1	LAMP3	MCCC1	3	EFI
LPCAT1--CLPTM1L	LPCAT1	CLPTM1L	3	EFI
LSS--SPATC1L	LSS	SPATC1L	3	EFI
MAPK1--YPEL1	MAPK1	YPEL1	3	EFI
MB21D2--FGF12	MB21D2	FGF12	3	EFI
MBNL3--RAP2C	MBNL3	RAP2C	3	EFI
MFNG--ELFN2	MFNG	ELFN2	3	EFI
MORC1--GUCA1C	MORC1	GUCA1C	3	EFI
MPC2--ADCY10	MPC2	ADCY10	3	EFI
MPZL1--DCAF6	MPZL1	DCAF6	3	EFI
MTDH--LAPTM4B	MTDH	LAPTM4B	3	EFI
MTG1--CYP2E1	MTG1	CYP2E1	3	EFI
MYEOV--CCND1	MYEOV	CCND1	3	EFI
NAA60--CLUAP1	NAA60	CLUAP1	3	EFI
NANP--NINL	NANP	NINL	3	EFI
NLRP14--SYT9	NLRP14	SYT9	3	EFI
NOTCH2NL--NBPF1	NOTCH2NL	NBPF1	3	EFI
PGPEP1--GDF15	PGPEP1	GDF15	3	EFI
PKHD1L1--EBAG9	PKHD1L1	EBAG9	3	EFI
PM20D1--SLC41A1	PM20D1	SLC41A1	3	EFI
PPM1N--VASP	PPM1N	VASP	3	EFI
PROB1--MZB1	PROB1	MZB1	3	EFI
RASA2--RNF7	RASA2	RNF7	3	EFI
RC3H1--SERPINC1	RC3H1	SERPINC1	3	EFI
RFFL--CCT6B	RFFL	CCT6B	3	EFI
RPL14--SRP14	RPL14	SRP14	3	EFI
RPL37--PRKAA1	RPL37	PRKAA1	3	EFI
RPS27A--UBC	RPS27A	UBC	3	EFI
RPS7--COLEC11	RPS7	COLEC11	3	EFI
S1PR4--NCLN	S1PR4	NCLN	3	EFI
SAMD4B--MED29	SAMD4B	MED29	3	EFI
SCAMP5--PPCDC	SCAMP5	PPCDC	3	EFI
SDHA--PDCD6	SDHA	PDCD6	3	EFI
SIT1--CD72	SIT1	CD72	3	EFI
SLC39A14--PPP3CC	SLC39A14	PPP3CC	3	EFI
SMARCD2--FTSJ3	SMARCD2	FTSJ3	3	EFI
STK33--LMO1	STK33	LMO1	3	EFI
TAF1A--HHIPL2	TAF1A	HHIPL2	3	EFI
TMED2--DDX55	TMED2	DDX55	3	EFI
TNRC6B--ADSL	TNRC6B	ADSL	3	EFI
TOM1L2--SREBF1	TOM1L2	SREBF1	3	EFI
TRIB3--RBCK1	TRIB3	RBCK1	3	EFI
TRIP6--SRRT	TRIP6	SRRT	3	EFI
TXLNA--CCDC28B	TXLNA	CCDC28B	3	EFI
UBE2E1--RPL15	UBE2E1	RPL15	3	EFI
UNC13B--ATP8B5P	UNC13B	ATP8B5P	3	EFI
XPR1--KIAA1614	XPR1	KIAA1614	3	EFI
ZDHHC1--TPPP3	ZDHHC1	TPPP3	3	EFI
ZEB1--KLF6	ZEB1	KLF6	3	EFI
ZFAND1--IMPA1	ZFAND1	IMPA1	3	EFI
ZMYND19--DPH7	ZMYND19	DPH7	3	EFI
ZNF292--C6orf163	ZNF292	C6orf163	3	EFI
ACTB--UBC	ACTB	UBC	3	Many Partners
AMD1--UBC	AMD1	UBC	3	Many Partners
AP3D1--KLF2	AP3D1	KLF2	3	Many Partners
ATF3--KLF2	ATF3	KLF2	3	Many Partners
B2M--BCL2L11	B2M	BCL2L11	3	Many Partners
B2M--CHD2	B2M	CHD2	3	Many Partners
B2M--CYHR1	B2M	CYHR1	3	Many Partners
B2M--TSC22D3	B2M	TSC22D3	3	Many Partners
BBC3--KLF2	BBC3	KLF2	3	Many Partners
CXCR4--CCND1	CXCR4	CCND1	3	Many Partners
CXCR4--GNAS	CXCR4	GNAS	3	Many Partners
CXCR4--KLHL24	CXCR4	KLHL24	3	Many Partners
CXCR4--SIK1	CXCR4	SIK1	3	Many Partners
CXCR4--SRSF7	CXCR4	SRSF7	3	Many Partners
DDX5--CCND1	DDX5	CCND1	3	Many Partners
DDX5--DUSP5	DDX5	DUSP5	3	Many Partners
DDX5--UBB	DDX5	UBB	3	Many Partners
FGFR3--UBC	FGFR3	UBC	3	Many Partners
FOSB--MYC	FOSB	MYC	3	Many Partners
FOSB--SF1	FOSB	SF1	3	Many Partners
FOXO3--PNRC1	FOXO3	PNRC1	3	Many Partners
GAS6--CTBP1	GAS6	CTBP1	3	Many Partners
GAS6--DOT1L	GAS6	DOT1L	3	Many Partners
GAS6--ZNF276	GAS6	ZNF276	3	Many Partners
H3F3A--ARF1	H3F3A	ARF1	3	Many Partners
HDLBP--PTMA	HDLBP	PTMA	3	Many Partners
HMGN2--ACTB	HMGN2	ACTB	3	Many Partners
HNRNPA2B1--ACTB	HNRNPA2B1	ACTB	3	Many Partners
HNRNPA2B1--BMI1	HNRNPA2B1	BMI1	3	Many Partners
HNRNPK--NFIL3	HNRNPK	NFIL3	3	Many Partners
IBA57--ARF1	IBA57	ARF1	3	Many Partners
IRF4--EEF1A1	IRF4	EEF1A1	3	Many Partners
JAZF1--ACTB	JAZF1	ACTB	3	Many Partners
KLF6--UBC	KLF6	UBC	3	Many Partners
LDLR--KLF2	LDLR	KLF2	3	Many Partners
NDRG1--UBC	NDRG1	UBC	3	Many Partners
OAZ1--TCF3	OAZ1	TCF3	3	Many Partners
PDXK--SIK1	PDXK	SIK1	3	Many Partners
PELI1--KLF6	PELI1	KLF6	3	Many Partners
PIM3--UBC	PIM3	UBC	3	Many Partners
RND3--DUSP5	RND3	DUSP5	3	Many Partners
RNF126--PTBP1	RNF126	PTBP1	3	Many Partners
RPL36--KLF2	RPL36	KLF2	3	Many Partners
SRSF7--DDX5	SRSF7	DDX5	3	Many Partners
SRSF7--YPEL5	SRSF7	YPEL5	3	Many Partners
TEX2--DDX5	TEX2	DDX5	3	Many Partners
TMEM18--KLF2	TMEM18	KLF2	3	Many Partners
TPM4--BMI1	TPM4	BMI1	3	Many Partners
TPM4--CSNK1E	TPM4	CSNK1E	3	Many Partners
TPM4--EEF1A1	TPM4	EEF1A1	3	Many Partners
TPM4--HNRNPL	TPM4	HNRNPL	3	Many Partners
TPM4--IRF4	TPM4	IRF4	3	Many Partners
TPM4--ZNF276	TPM4	ZNF276	3	Many Partners
TXNDC11--ZC3H7A	TXNDC11	ZC3H7A	3	Many Partners
TXNDC5--BCL2L11	TXNDC5	BCL2L11	3	Many Partners
TXNDC5--DAZAP1	TXNDC5	DAZAP1	3	Many Partners
UBALD2--UBC	UBALD2	UBC	3	Many Partners
UBXN4--CXCR4	UBXN4	CXCR4	3	Many Partners
ZFP36--BBC3	ZFP36	BBC3	3	Many Partners
ARMC2--FOXO3	ARMC2	FOXO3	3	Within 300Kb
CTDSPL2--CASC4	CTDSPL2	CASC4	3	Within 300Kb
DENND2C--CSDE1	DENND2C	CSDE1	3	Within 300Kb
ETFA--SCAPER	ETFA	SCAPER	3	Within 300Kb
FAM173B--CCT5	FAM173B	CCT5	3	Within 300Kb
HGS--FAM195B	HGS	FAM195B	3	Within 300Kb
ITGA8--FAM188A	ITGA8	FAM188A	3	Within 300Kb
LSM12--HDAC5	LSM12	HDAC5	3	Within 300Kb
MDM2--RAP1B	MDM2	RAP1B	3	Within 300Kb
MKNK2--MOB3A	MKNK2	MOB3A	3	Within 300Kb
MRPL20--SSU72	MRPL20	SSU72	3	Within 300Kb
MRPS16--TTC18	MRPS16	TTC18	3	Within 300Kb
MTG1--ZNF511	MTG1	ZNF511	3	Within 300Kb
NELFA--WHSC1	NELFA	WHSC1	3	Within 300Kb
PFKFB3--RBM17	PFKFB3	RBM17	3	Within 300Kb
PPHLN1--YAF2	PPHLN1	YAF2	3	Within 300Kb
PRKDC--UBE2V2	PRKDC	UBE2V2	3	Within 300Kb
TNFAIP1--IFT20	TNFAIP1	IFT20	3	Within 300Kb
TNIP1--ANXA6	TNIP1	ANXA6	3	Within 300Kb
TRAPPC10--AGPAT3	TRAPPC10	AGPAT3	3	Within 300Kb
USP34--XPO1	USP34	XPO1	3	Within 300Kb
VPS54--PELI1	VPS54	PELI1	3	Within 300Kb
YWHAE--MYO1C	YWHAE	MYO1C	3	Within 300Kb
ABHD17A--KLF2	ABHD17A	KLF2	2	EFI
AKR1A1--NASP	AKR1A1	NASP	2	EFI
ANKRD13C--LRRC40	ANKRD13C	LRRC40	2	EFI
ANKRD45--SLC9C2	ANKRD45	SLC9C2	2	EFI
APH1A--ANP32E	APH1A	ANP32E	2	EFI
APOA1BP--HAPLN2	APOA1BP	HAPLN2	2	EFI
AREL1--LTBP3	AREL1	LTBP3	2	EFI
ARFRP1--STMN3	ARFRP1	STMN3	2	EFI
ARHGAP27--MAP3K14	ARHGAP27	MAP3K14	2	EFI
ARID4A--TOMM20L	ARID4A	TOMM20L	2	EFI
ATG12--CDO1	ATG12	CDO1	2	EFI
AVPI1--MORN4	AVPI1	MORN4	2	EFI
B2M--UBC	B2M	UBC	2	EFI
B9D2--TGFB1	B9D2	TGFB1	2	EFI
BANF1--CST6	BANF1	CST6	2	EFI
BLOC1S5-TXNDC5--BMP6	BLOC1S5-TXNDC5	BMP6	2	EFI
BLOC1S5-TXNDC5--LTBR	BLOC1S5-TXNDC5	LTBR	2	EFI
C11orf84--MARK2	C11orf84	MARK2	2	EFI
C16orf52--VWA3A	C16orf52	VWA3A	2	EFI
CALM2--UBC	CALM2	UBC	2	EFI
CAMK2N2--ALG3	CAMK2N2	ALG3	2	EFI
CANX--SQSTM1	CANX	SQSTM1	2	EFI
CCDC88C--UBC	CCDC88C	UBC	2	EFI
CCND2--UBC	CCND2	UBC	2	EFI
CD28--CTLA4	CD28	CTLA4	2	EFI
CDK6--FAM133B	CDK6	FAM133B	2	EFI
CDKN1A--CXCR4	CDKN1A	CXCR4	2	EFI
CFL1--KLF2	CFL1	KLF2	2	EFI
CLTC--VMP1	CLTC	VMP1	2	EFI
COQ4--SLC27A4	COQ4	SLC27A4	2	EFI
CSK--LMAN1L	CSK	LMAN1L	2	EFI
CSNK1E--TMEM184B	CSNK1E	TMEM184B	2	EFI
CSNK1G1--PPIB	CSNK1G1	PPIB	2	EFI
CSRP1--PHLDA3	CSRP1	PHLDA3	2	EFI
CWC25--PIP4K2B	CWC25	PIP4K2B	2	EFI
CWF19L1--CHUK	CWF19L1	CHUK	2	EFI
DAZAP1--KLF2	DAZAP1	KLF2	2	EFI
DCAF11--FITM1	DCAF11	FITM1	2	EFI
DDB1--VWCE	DDB1	VWCE	2	EFI
DERL3--EEF1A1	DERL3	EEF1A1	2	EFI
DIP2B--ATF1	DIP2B	ATF1	2	EFI
DMXL1--TNFAIP8	DMXL1	TNFAIP8	2	EFI
DOT1L--KLF2	DOT1L	KLF2	2	EFI
DPH2--ATP6V0B	DPH2	ATP6V0B	2	EFI
DUSP2--ASTL	DUSP2	ASTL	2	EFI
DVL1--CPSF3L	DVL1	CPSF3L	2	EFI
DVL3--AP2M1	DVL3	AP2M1	2	EFI
EED--C11orf73	EED	C11orf73	2	EFI
EHD1--SF1	EHD1	SF1	2	EFI
ELL--ISYNA1	ELL	ISYNA1	2	EFI
ELP2--MOCOS	ELP2	MOCOS	2	EFI
EML3--MTA2	EML3	MTA2	2	EFI
ERBB2IP--SREK1	ERBB2IP	SREK1	2	EFI
EZH1--PLEKHH3	EZH1	PLEKHH3	2	EFI
FAM134C--PSMC3IP	FAM134C	PSMC3IP	2	EFI
FAM217B--CDH26	FAM217B	CDH26	2	EFI
FBXO46--SNRPD1	FBXO46	SNRPD1	2	EFI
FDCSP--CSN3	FDCSP	CSN3	2	EFI
FOSB--VASP	FOSB	VASP	2	EFI
FUS--KLF2	FUS	KLF2	2	EFI
GAS6--ACTB	GAS6	ACTB	2	EFI
GBP3--CCBL2	GBP3	CCBL2	2	EFI
GNB5--BCL2L10	GNB5	BCL2L10	2	EFI
GOLGA3--POLE	GOLGA3	POLE	2	EFI
HNRNPA2B1--KLF6	HNRNPA2B1	KLF6	2	EFI
HNRNPK--ANP32B	HNRNPK	ANP32B	2	EFI
HNRNPK--UBQLN1	HNRNPK	UBQLN1	2	EFI
HP1BP3--SLAMF7	HP1BP3	SLAMF7	2	EFI
IGF1--UBC	IGF1	UBC	2	EFI
IKZF4--RPS26	IKZF4	RPS26	2	EFI
ITFG2--RHNO1	ITFG2	RHNO1	2	EFI
ITM2C--PTMA	ITM2C	PTMA	2	EFI
IVNS1ABP--UBC	IVNS1ABP	UBC	2	EFI
KLF2--CXCR4	KLF2	CXCR4	2	EFI
KLHDC8A--NUAK2	KLHDC8A	NUAK2	2	EFI
KLHL21--NOL9	KLHL21	NOL9	2	EFI
KRBOX4--CHST7	KRBOX4	CHST7	2	EFI
LCMT1--AQP8	LCMT1	AQP8	2	EFI
LMNB2--KLF2	LMNB2	KLF2	2	EFI
LRRC8D--ZNF326	LRRC8D	ZNF326	2	EFI
LSP1--MRPL23	LSP1	MRPL23	2	EFI
LTA4H--HAL	LTA4H	HAL	2	EFI
LYRM4--RPP40	LYRM4	RPP40	2	EFI
MAATS1--NR1I2	MAATS1	NR1I2	2	EFI
MAG--CD22	MAG	CD22	2	EFI
MAGIX--PLP2	MAGIX	PLP2	2	EFI
MANEAL--C1orf122	MANEAL	C1orf122	2	EFI
MATR3--CXXC5	MATR3	CXXC5	2	EFI
MED16--TMEM259	MED16	TMEM259	2	EFI
MFSD5--ESPL1	MFSD5	ESPL1	2	EFI
MIDN--KLF2	MIDN	KLF2	2	EFI
MLLT3--RPL14	MLLT3	RPL14	2	EFI
MMP25--IL32	MMP25	IL32	2	EFI
MOB3A--BTBD2	MOB3A	BTBD2	2	EFI
MOB3A--KLF2	MOB3A	KLF2	2	EFI
MOB3A--MKNK2	MOB3A	MKNK2	2	EFI
MRPL17--DCHS1	MRPL17	DCHS1	2	EFI
MTMR14--CPNE9	MTMR14	CPNE9	2	EFI
MYCBP2--FBXL3	MYCBP2	FBXL3	2	EFI
NCAM1--TTC12	NCAM1	TTC12	2	EFI
NFKB2--FBXL15	NFKB2	FBXL15	2	EFI
OAZ1--SPPL2B	OAZ1	SPPL2B	2	EFI
OPTN--MCM10	OPTN	MCM10	2	EFI
OSBPL2--ADRM1	OSBPL2	ADRM1	2	EFI
P2RY8--ASMTL	P2RY8	ASMTL	2	EFI
PABPC1--YWHAZ	PABPC1	YWHAZ	2	EFI
PAOX--MTG1	PAOX	MTG1	2	EFI
PARP11--EFCAB4B	PARP11	EFCAB4B	2	EFI
PARP6--PKM	PARP6	PKM	2	EFI
PATL2--SPG11	PATL2	SPG11	2	EFI
PDCD4--DUSP5	PDCD4	DUSP5	2	EFI
PDIA4--MTPAP	PDIA4	MTPAP	2	EFI
PDSS2--BEND3	PDSS2	BEND3	2	EFI
PDXDC1--NOMO1	PDXDC1	NOMO1	2	EFI
PES1--GAL3ST1	PES1	GAL3ST1	2	EFI
PGLS--FAM129C	PGLS	FAM129C	2	EFI
PHF12--FAM222B	PHF12	FAM222B	2	EFI
PHF6--HPRT1	PHF6	HPRT1	2	EFI
PHLDB3--YIPF4	PHLDB3	YIPF4	2	EFI
PIM3--SIK1	PIM3	SIK1	2	EFI
PIM3--TRABD	PIM3	TRABD	2	EFI
PMPCB--PSMC2	PMPCB	PSMC2	2	EFI
PPARD--FANCE	PPARD	FANCE	2	EFI
PPP2R1A--ZNF766	PPP2R1A	ZNF766	2	EFI
PPP3CC--SORBS3	PPP3CC	SORBS3	2	EFI
PRKD3--EIF2AK2	PRKD3	EIF2AK2	2	EFI
PSPH--IGF2BP3	PSPH	IGF2BP3	2	EFI
PTBP1--CIRBP	PTBP1	CIRBP	2	EFI
PTBP1--DAZAP1	PTBP1	DAZAP1	2	EFI
PTMA--UBC	PTMA	UBC	2	EFI
PVT1--ADCY3	PVT1	ADCY3	2	EFI
RALGAPB--ARHGAP40	RALGAPB	ARHGAP40	2	EFI
RANBP2--BCL2L11	RANBP2	BCL2L11	2	EFI
RASA3--GAS6	RASA3	GAS6	2	EFI
RBMS1--ITGB6	RBMS1	ITGB6	2	EFI
RIC3--SAR1B	RIC3	SAR1B	2	EFI
ROR2--NFIL3	ROR2	NFIL3	2	EFI
RPL14--MLLT3	RPL14	MLLT3	2	EFI
RPL8--ZNF34	RPL8	ZNF34	2	EFI
RPLP0--GCN1L1	RPLP0	GCN1L1	2	EFI
RPP25--COX5A	RPP25	COX5A	2	EFI
RRP1--AGPAT3	RRP1	AGPAT3	2	EFI
RTKN--C2orf81	RTKN	C2orf81	2	EFI
RWDD1--RSPH4A	RWDD1	RSPH4A	2	EFI
SBNO2--RNF126	SBNO2	RNF126	2	EFI
SDC1--BCL2L11	SDC1	BCL2L11	2	EFI
SDC1--PTMA	SDC1	PTMA	2	EFI
SETDB2--PHF11	SETDB2	PHF11	2	EFI
SLC25A20--PRKAR2A	SLC25A20	PRKAR2A	2	EFI
SNAP23--STARD9	SNAP23	STARD9	2	EFI
STAG1--MSL2	STAG1	MSL2	2	EFI
STK11--DAZAP1	STK11	DAZAP1	2	EFI
STK4--PI3	STK4	PI3	2	EFI
STX5--NXF1	STX5	NXF1	2	EFI
TANGO2--DGCR8	TANGO2	DGCR8	2	EFI
TCF25--ZNF276	TCF25	ZNF276	2	EFI
TEP1--CCNB1IP1	TEP1	CCNB1IP1	2	EFI
TF--SRPRB	TF	SRPRB	2	EFI
THOP1--ZNF554	THOP1	ZNF554	2	EFI
TIMM13--BTBD2	TIMM13	BTBD2	2	EFI
TMEM87B--FBLN7	TMEM87B	FBLN7	2	EFI
TP53--ZBTB4	TP53	ZBTB4	2	EFI
TPP1--TAF10	TPP1	TAF10	2	EFI
TRIM13--DLEU1	TRIM13	DLEU1	2	EFI
TRMT10C--PCNP	TRMT10C	PCNP	2	EFI
TXN--C9orf152	TXN	C9orf152	2	EFI
TXN--UBC	TXN	UBC	2	EFI
TXNDC5--PDIA4	TXNDC5	PDIA4	2	EFI
UBE2E1--NR1D2	UBE2E1	NR1D2	2	EFI
UBE2G1--ZZEF1	UBE2G1	ZZEF1	2	EFI
UBXN2A--MFSD2B	UBXN2A	MFSD2B	2	EFI
ULK1--KLF2	ULK1	KLF2	2	EFI
USP34--PUS10	USP34	PUS10	2	EFI
VIMP--CHSY1	VIMP	CHSY1	2	EFI
WDR6--NT5DC2	WDR6	NT5DC2	2	EFI
WNT5B--ADIPOR2	WNT5B	ADIPOR2	2	EFI
XYLB--ACVR2B	XYLB	ACVR2B	2	EFI
YPEL5--ARID5A	YPEL5	ARID5A	2	EFI
YWHAE--KLF2	YWHAE	KLF2	2	EFI
YY1AP1--ASH1L	YY1AP1	ASH1L	2	EFI
ZBTB25--TEX21P	ZBTB25	TEX21P	2	EFI
ZBTB34--RALGPS1	ZBTB34	RALGPS1	2	EFI
ZEB1--UBC	ZEB1	UBC	2	EFI
ZFP36L2--PTMA	ZFP36L2	PTMA	2	EFI
ZMAT1--NXF5	ZMAT1	NXF5	2	EFI
ZNF263--ZNF75A	ZNF263	ZNF75A	2	EFI
ZNF292--SMIM8	ZNF292	SMIM8	2	EFI
ZNF384--ING4	ZNF384	ING4	2	EFI
ZNF582--ZSCAN5A	ZNF582	ZSCAN5A	2	EFI
ZNF609--SLC51B	ZNF609	SLC51B	2	EFI
ZRANB2--PTGER3	ZRANB2	PTGER3	2	EFI
ADRBK1--ACAP3	ADRBK1	ACAP3	2	Low Count
ANKRD11--FYTTD1	ANKRD11	FYTTD1	2	Low Count
ARID4B--SUCO	ARID4B	SUCO	2	Low Count
CUX1--ZNF775	CUX1	ZNF775	2	Low Count
DHX9--XPOT	DHX9	XPOT	2	Low Count
FAM65A--ATP6V0C	FAM65A	ATP6V0C	2	Low Count
FOCAD--MLLT3	FOCAD	MLLT3	2	Low Count
HBS1L--HECA	HBS1L	HECA	2	Low Count
P2RY8--PPP2R3B	P2RY8	PPP2R3B	2	Low Count
PPP1R12C--HNRNPL	PPP1R12C	HNRNPL	2	Low Count
RUNX1--DYRK1A	RUNX1	DYRK1A	2	Low Count
ZEB1--PCGF5	ZEB1	PCGF5	2	Low Count
AHNAK--C17orf62	AHNAK	C17orf62	2	Many Partners
ANKRD11--CHD2	ANKRD11	CHD2	2	Many Partners
ANKRD11--SLC7A5	ANKRD11	SLC7A5	2	Many Partners
AP3D1--DOT1L	AP3D1	DOT1L	2	Many Partners
ATF7IP--UBC	ATF7IP	UBC	2	Many Partners
ATP6V0C--KLF2	ATP6V0C	KLF2	2	Many Partners
ATXN1--KLF6	ATXN1	KLF6	2	Many Partners
B2M--CCND1	B2M	CCND1	2	Many Partners
B2M--SIK1	B2M	SIK1	2	Many Partners
B2M--TXNDC5	B2M	TXNDC5	2	Many Partners
BCL2L11--EEF1D	BCL2L11	EEF1D	2	Many Partners
BCLAF1--EEF1A1	BCLAF1	EEF1A1	2	Many Partners
BCLAF1--PNRC1	BCLAF1	PNRC1	2	Many Partners
BMI1--KLF6	BMI1	KLF6	2	Many Partners
C22orf34--UBC	C22orf34	UBC	2	Many Partners
CAMK1D--DUSP5	CAMK1D	DUSP5	2	Many Partners
CCND1--DDX5	CCND1	DDX5	2	Many Partners
CCNL1--TIPARP	CCNL1	TIPARP	2	Many Partners
CDKN1A--PNRC1	CDKN1A	PNRC1	2	Many Partners
CDKN1A--TSC22D3	CDKN1A	TSC22D3	2	Many Partners
CDKN1A--TXNDC5	CDKN1A	TXNDC5	2	Many Partners
CLPTM1L--KLF2	CLPTM1L	KLF2	2	Many Partners
CORO1A--UBC	CORO1A	UBC	2	Many Partners
CPSF6--PTP4A1	CPSF6	PTP4A1	2	Many Partners
CSMD3--PVT1	CSMD3	PVT1	2	Many Partners
CTSD--ZADH2	CTSD	ZADH2	2	Many Partners
CXCR4--EEF1A1	CXCR4	EEF1A1	2	Many Partners
CXCR4--NFE2L2	CXCR4	NFE2L2	2	Many Partners
CXCR4--ZADH2	CXCR4	ZADH2	2	Many Partners
DDX5--BMI1	DDX5	BMI1	2	Many Partners
DDX5--SIK1	DDX5	SIK1	2	Many Partners
DIP2C--KLF6	DIP2C	KLF6	2	Many Partners
DUSP5--MXI1	DUSP5	MXI1	2	Many Partners
EDF1--ARFGAP1	EDF1	ARFGAP1	2	Many Partners
EDF1--RALGDS	EDF1	RALGDS	2	Many Partners
EDF1--UBC	EDF1	UBC	2	Many Partners
EDF1--UBE2I	EDF1	UBE2I	2	Many Partners
ELOVL5--PTP4A1	ELOVL5	PTP4A1	2	Many Partners
FAM46C--DUSP5	FAM46C	DUSP5	2	Many Partners
FBRSL1--EEF1D	FBRSL1	EEF1D	2	Many Partners
FGFR3--TXNDC5	FGFR3	TXNDC5	2	Many Partners
FNBP1--KLF2	FNBP1	KLF2	2	Many Partners
FNBP1--UBC	FNBP1	UBC	2	Many Partners
FNDC3B--METTL6	FNDC3B	METTL6	2	Many Partners
FOSB--GNAS	FOSB	GNAS	2	Many Partners
FOSB--MYADM	FOSB	MYADM	2	Many Partners
FOSB--PTMA	FOSB	PTMA	2	Many Partners
FOSB--YPEL5	FOSB	YPEL5	2	Many Partners
GAS6--BMI1	GAS6	BMI1	2	Many Partners
GAS6--CCND1	GAS6	CCND1	2	Many Partners
GAS6--CLPTM1L	GAS6	CLPTM1L	2	Many Partners
GAS6--NT5DC2	GAS6	NT5DC2	2	Many Partners
GAS6--PTMA	GAS6	PTMA	2	Many Partners
GAS6--UBC	GAS6	UBC	2	Many Partners
GLTSCR1L--IRF4	GLTSCR1L	IRF4	2	Many Partners
HIST1H2BD--PNRC1	HIST1H2BD	PNRC1	2	Many Partners
HNRNPA2B1--BAZ2B	HNRNPA2B1	BAZ2B	2	Many Partners
HNRNPA2B1--KLF2	HNRNPA2B1	KLF2	2	Many Partners
HNRNPA2B1--PNRC1	HNRNPA2B1	PNRC1	2	Many Partners
HNRNPA2B1--PTP4A1	HNRNPA2B1	PTP4A1	2	Many Partners
HNRNPH1--EEF1A1	HNRNPH1	EEF1A1	2	Many Partners
HNRNPH1--PNRC1	HNRNPH1	PNRC1	2	Many Partners
HNRNPK--TLE1	HNRNPK	TLE1	2	Many Partners
HNRNPU--KLF2	HNRNPU	KLF2	2	Many Partners
IER2--KLF2	IER2	KLF2	2	Many Partners
ITPRIP--DUSP5	ITPRIP	DUSP5	2	Many Partners
JAZF1--UBC	JAZF1	UBC	2	Many Partners
KLF10--MYC	KLF10	MYC	2	Many Partners
KLF2--CTBP1	KLF2	CTBP1	2	Many Partners
KLF2--DAZAP1	KLF2	DAZAP1	2	Many Partners
KLF6--DUSP5	KLF6	DUSP5	2	Many Partners
MARCKS--PNRC1	MARCKS	PNRC1	2	Many Partners
MARCKS--PTP4A1	MARCKS	PTP4A1	2	Many Partners
MATR3--TCF3	MATR3	TCF3	2	Many Partners
MED16--PTBP1	MED16	PTBP1	2	Many Partners
MSI2--DDX5	MSI2	DDX5	2	Many Partners
MTG1--DUSP5	MTG1	DUSP5	2	Many Partners
OAZ1--SIK1	OAZ1	SIK1	2	Many Partners
P2RY8--CHD2	P2RY8	CHD2	2	Many Partners
PARM1--GNAS	PARM1	GNAS	2	Many Partners
PELI1--UBC	PELI1	UBC	2	Many Partners
PFKFB3--DUSP5	PFKFB3	DUSP5	2	Many Partners
PFKFB3--UBC	PFKFB3	UBC	2	Many Partners
PLD4--CCND1	PLD4	CCND1	2	Many Partners
PPP1R12C--KLF2	PPP1R12C	KLF2	2	Many Partners
PVT1--BLOC1S5	PVT1	BLOC1S5	2	Many Partners
PVT1--CSMD3	PVT1	CSMD3	2	Many Partners
PVT1--EEF1E1	PVT1	EEF1E1	2	Many Partners
PVT1--GDAP2	PVT1	GDAP2	2	Many Partners
RND3--ARF1	RND3	ARF1	2	Many Partners
RND3--GNAS	RND3	GNAS	2	Many Partners
RNF126--KLF2	RNF126	KLF2	2	Many Partners
RUNX1--DUSP5	RUNX1	DUSP5	2	Many Partners
SDF4--ACAP3	SDF4	ACAP3	2	Many Partners
SDF4--DAZAP1	SDF4	DAZAP1	2	Many Partners
SEC63--PNRC1	SEC63	PNRC1	2	Many Partners
SF1--EHD1	SF1	EHD1	2	Many Partners
SIK1--PTMA	SIK1	PTMA	2	Many Partners
SLC38A10--KLF2	SLC38A10	KLF2	2	Many Partners
SRSF7--PTMA	SRSF7	PTMA	2	Many Partners
SRSF7--UBC	SRSF7	UBC	2	Many Partners
SYNCRIP--EEF1A1	SYNCRIP	EEF1A1	2	Many Partners
TPM4--BRD4	TPM4	BRD4	2	Many Partners
TPM4--CCND1	TPM4	CCND1	2	Many Partners
TPM4--CIC	TPM4	CIC	2	Many Partners
TPM4--CTBP1	TPM4	CTBP1	2	Many Partners
TPM4--FYTTD1	TPM4	FYTTD1	2	Many Partners
TPM4--KLF6	TPM4	KLF6	2	Many Partners
TPM4--PTP4A1	TPM4	PTP4A1	2	Many Partners
TPM4--SLC7A5	TPM4	SLC7A5	2	Many Partners
TPM4--YPEL5	TPM4	YPEL5	2	Many Partners
TUBA1B--UBC	TUBA1B	UBC	2	Many Partners
TXNDC5--IRF4	TXNDC5	IRF4	2	Many Partners
TXNDC5--MYC	TXNDC5	MYC	2	Many Partners
WDR6--CCND1	WDR6	CCND1	2	Many Partners
WDR6--SIK1	WDR6	SIK1	2	Many Partners
YPEL5--ATP6V0C	YPEL5	ATP6V0C	2	Many Partners
YPEL5--GNAS	YPEL5	GNAS	2	Many Partners
YPEL5--SIK1	YPEL5	SIK1	2	Many Partners
ZEB1--SDC1	ZEB1	SDC1	2	Many Partners
ZFP36L2--DUSP5	ZFP36L2	DUSP5	2	Many Partners
ADAM19--CLINT1	ADAM19	CLINT1	2	Within 300Kb
AGO2--CHRAC1	AGO2	CHRAC1	2	Within 300Kb
AMPD1--NRAS	AMPD1	NRAS	2	Within 300Kb
ANKRD36BP2--RPIA	ANKRD36BP2	RPIA	2	Within 300Kb
ARHGEF2--SSR2	ARHGEF2	SSR2	2	Within 300Kb
ARID3A--RNF126	ARID3A	RNF126	2	Within 300Kb
ATP2A3--ZZEF1	ATP2A3	ZZEF1	2	Within 300Kb
C10orf54--PSAP	C10orf54	PSAP	2	Within 300Kb
C20orf112--ASXL1	C20orf112	ASXL1	2	Within 300Kb
C7orf50--GET4	C7orf50	GET4	2	Within 300Kb
CCDC88C--SMEK1	CCDC88C	SMEK1	2	Within 300Kb
CCNL2--SSU72	CCNL2	SSU72	2	Within 300Kb
CDC42BPB--TRAF3	CDC42BPB	TRAF3	2	Within 300Kb
CDC73--TROVE2	CDC73	TROVE2	2	Within 300Kb
CHD7--RAB2A	CHD7	RAB2A	2	Within 300Kb
CNNM3--ARID5A	CNNM3	ARID5A	2	Within 300Kb
CORO7--UBALD1	CORO7	UBALD1	2	Within 300Kb
CREBRF--ATP6V0E1	CREBRF	ATP6V0E1	2	Within 300Kb
DDX6--FOXR1	DDX6	FOXR1	2	Within 300Kb
DNM1L--FGD4	DNM1L	FGD4	2	Within 300Kb
DNMT3A--DTNB	DNMT3A	DTNB	2	Within 300Kb
DUSP22--EXOC2	DUSP22	EXOC2	2	Within 300Kb
ELK3--CDK17	ELK3	CDK17	2	Within 300Kb
FAM208B--GDI2	FAM208B	GDI2	2	Within 300Kb
FBRSL1--ANKLE2	FBRSL1	ANKLE2	2	Within 300Kb
FBXW7--TMEM154	FBXW7	TMEM154	2	Within 300Kb
FRZB--NCKAP1	FRZB	NCKAP1	2	Within 300Kb
FUS--SETD1A	FUS	SETD1A	2	Within 300Kb
FUT8--PTBP1P	FUT8	PTBP1P	2	Within 300Kb
GNG7--SGTA	GNG7	SGTA	2	Within 300Kb
GOLGB1--IQCB1	GOLGB1	IQCB1	2	Within 300Kb
GPR160--SEC62	GPR160	SEC62	2	Within 300Kb
GRIK4--ARHGEF12	GRIK4	ARHGEF12	2	Within 300Kb
HERPUD1--NUP93	HERPUD1	NUP93	2	Within 300Kb
HIAT1--SLC35A3	HIAT1	SLC35A3	2	Within 300Kb
INPP5E--SEC16A	INPP5E	SEC16A	2	Within 300Kb
IQCB1--EAF2	IQCB1	EAF2	2	Within 300Kb
JHDM1D--MKRN1	JHDM1D	MKRN1	2	Within 300Kb
LMNB2--GNG7	LMNB2	GNG7	2	Within 300Kb
MAML1--CANX	MAML1	CANX	2	Within 300Kb
MAP2K5--IQCH	MAP2K5	IQCH	2	Within 300Kb
MARCH8--ZFAND4	2020-03-08	ZFAND4	2	Within 300Kb
MOB4--COQ10B	MOB4	COQ10B	2	Within 300Kb
NRD1--TXNDC12	NRD1	TXNDC12	2	Within 300Kb
PDCD4--RBM20	PDCD4	RBM20	2	Within 300Kb
PLEKHF2--TP53INP1	PLEKHF2	TP53INP1	2	Within 300Kb
PSPC1--ZMYM5	PSPC1	ZMYM5	2	Within 300Kb
RASA2--ZBTB38	RASA2	ZBTB38	2	Within 300Kb
RFT1--TKT	RFT1	TKT	2	Within 300Kb
SCAP--SMARCC1	SCAP	SMARCC1	2	Within 300Kb
SEC24A--PHF15	SEC24A	PHF15	2	Within 300Kb
SECISBP2L--COPS2	SECISBP2L	COPS2	2	Within 300Kb
SHOC2--PDCD4	SHOC2	PDCD4	2	Within 300Kb
SHOC2--RBM20	SHOC2	RBM20	2	Within 300Kb
SLAMF1--CD48	SLAMF1	CD48	2	Within 300Kb
SLC25A6--AKAP17A	SLC25A6	AKAP17A	2	Within 300Kb
SLC2A11--SMARCB1	SLC2A11	SMARCB1	2	Within 300Kb
SMCHD1--NDC80	SMCHD1	NDC80	2	Within 300Kb
SPOP--FAM117A	SPOP	FAM117A	2	Within 300Kb
SPPL2B--OAZ1	SPPL2B	OAZ1	2	Within 300Kb
STX5--SNHG1	STX5	SNHG1	2	Within 300Kb
STX5--WDR74	STX5	WDR74	2	Within 300Kb
TANGO2--TXNRD2	TANGO2	TXNRD2	2	Within 300Kb
TBC1D15--RAB21	TBC1D15	RAB21	2	Within 300Kb
TET3--ACTG2	TET3	ACTG2	2	Within 300Kb
TPX2--HM13	TPX2	HM13	2	Within 300Kb
UBR5--KLF10	UBR5	KLF10	2	Within 300Kb
USP36--TIMP2	USP36	TIMP2	2	Within 300Kb
YEATS2--KLHL24	YEATS2	KLHL24	2	Within 300Kb
YWHAE--PITPNA	YWHAE	PITPNA	2	Within 300Kb
ZBTB38--ACPL2	ZBTB38	ACPL2	2	Within 300Kb
AAK1--PNPT1	AAK1	PNPT1	1	EFI
ABCA1--UBC	ABCA1	UBC	1	EFI
ABCC5--EIF3G	ABCC5	EIF3G	1	EFI
ABHD17A--CYHR1	ABHD17A	CYHR1	1	EFI
ABHD17B--TMEM2	ABHD17B	TMEM2	1	EFI
ABRACL--HECA	ABRACL	HECA	1	EFI
ACBD3--FAM214A	ACBD3	FAM214A	1	EFI
ACBD5--YME1L1	ACBD5	YME1L1	1	EFI
ACOXL--BCL2L11	ACOXL	BCL2L11	1	EFI
ACSL5--VTI1A	ACSL5	VTI1A	1	EFI
ACTR8--CHDH	ACTR8	CHDH	1	EFI
ADAR--IFITM2	ADAR	IFITM2	1	EFI
ADCY9--UBE2I	ADCY9	UBE2I	1	EFI
ADD1--FAM193A	ADD1	FAM193A	1	EFI
ADD1--RGS12	ADD1	RGS12	1	EFI
ADNP--SPN	ADNP	SPN	1	EFI
ADSS--ZBTB18	ADSS	ZBTB18	1	EFI
AGAP1--PTMA	AGAP1	PTMA	1	EFI
AGK--WEE2	AGK	WEE2	1	EFI
AGL--RTCA	AGL	RTCA	1	EFI
AGO2--TRAPPC9	AGO2	TRAPPC9	1	EFI
AGO3--TEKT2	AGO3	TEKT2	1	EFI
AHNAK--BLOC1S5-TXNDC5	AHNAK	BLOC1S5-TXNDC5	1	EFI
AHNAK--DAZAP1	AHNAK	DAZAP1	1	EFI
AHNAK--PEX2	AHNAK	PEX2	1	EFI
AHNAK--PTMA	AHNAK	PTMA	1	EFI
AHRR--EXOC3	AHRR	EXOC3	1	EFI
AJAP1--ACTB	AJAP1	ACTB	1	EFI
AKAP10--ULK2	AKAP10	ULK2	1	EFI
AKAP13--MORF4L1	AKAP13	MORF4L1	1	EFI
AKAP17A--ASMT	AKAP17A	ASMT	1	EFI
AKAP8L--BRD4	AKAP8L	BRD4	1	EFI
AKIRIN1--NDUFS5	AKIRIN1	NDUFS5	1	EFI
AKT1--SLC7A5	AKT1	SLC7A5	1	EFI
AKT1--ZFP36L1	AKT1	ZFP36L1	1	EFI
ALKBH3--ACCSL	ALKBH3	ACCSL	1	EFI
ANAPC1--RGPD3	ANAPC1	RGPD3	1	EFI
ANAPC13--CPNE4	ANAPC13	CPNE4	1	EFI
ANAPC4--PI4K2B	ANAPC4	PI4K2B	1	EFI
ANKLE2--POLE	ANKLE2	POLE	1	EFI
ANKRD11--ACSF3	ANKRD11	ACSF3	1	EFI
ANKRD11--DUSP5	ANKRD11	DUSP5	1	EFI
ANKRD11--VPS9D1	ANKRD11	VPS9D1	1	EFI
ANKRD28--SH3BP5	ANKRD28	SH3BP5	1	EFI
ANKRD28--TOM1	ANKRD28	TOM1	1	EFI
ANKRD36--RPIA	ANKRD36	RPIA	1	EFI
ANO9--SIGIRR	ANO9	SIGIRR	1	EFI
ANP32A--RARA	ANP32A	RARA	1	EFI
ANP32B--COLCA1	ANP32B	COLCA1	1	EFI
ANXA11--DUSP5	ANXA11	DUSP5	1	EFI
ANXA11--KLF6	ANXA11	KLF6	1	EFI
AP3D1--P2RX5	AP3D1	P2RX5	1	EFI
AP3D1--SGTA	AP3D1	SGTA	1	EFI
APEH--RNF123	APEH	RNF123	1	EFI
API5--TTC17	API5	TTC17	1	EFI
APOL6--UNC50	APOL6	UNC50	1	EFI
ARF1--RHOU	ARF1	RHOU	1	EFI
ARF5--SND1	ARF5	SND1	1	EFI
ARFGEF2--CSE1L	ARFGEF2	CSE1L	1	EFI
ARFRP1--UBC	ARFRP1	UBC	1	EFI
ARHGAP30--USF1	ARHGAP30	USF1	1	EFI
ARHGAP42--SQSTM1	ARHGAP42	SQSTM1	1	EFI
ARHGEF18--C19orf45	ARHGEF18	C19orf45	1	EFI
ARID3A--DAZAP1	ARID3A	DAZAP1	1	EFI
ARID3A--GRIN3B	ARID3A	GRIN3B	1	EFI
ARID3A--PTBP1	ARID3A	PTBP1	1	EFI
ARID3A--PTOV1	ARID3A	PTOV1	1	EFI
ARID3A--R3HDM4	ARID3A	R3HDM4	1	EFI
ARID4A--HNRNPUL1	ARID4A	HNRNPUL1	1	EFI
ARID4A--KIAA0586	ARID4A	KIAA0586	1	EFI
ARID4B--PRNP	ARID4B	PRNP	1	EFI
ARID5A--PNPLA7	ARID5A	PNPLA7	1	EFI
ARID5B--TAX1BP1	ARID5B	TAX1BP1	1	EFI
ARL10--HIGD2A	ARL10	HIGD2A	1	EFI
ARNTL2--SMCO2	ARNTL2	SMCO2	1	EFI
ARPC5L--EEF1A1	ARPC5L	EEF1A1	1	EFI
ARRDC3--UBC	ARRDC3	UBC	1	EFI
ARSB--B3GNT2	ARSB	B3GNT2	1	EFI
ASMTL--SLC25A6	ASMTL	SLC25A6	1	EFI
ASXL2--DNMT3A	ASXL2	DNMT3A	1	EFI
ATG16L2--THEMIS2	ATG16L2	THEMIS2	1	EFI
ATP2A3--SYNJ2	ATP2A3	SYNJ2	1	EFI
ATP2B1--POC1B	ATP2B1	POC1B	1	EFI
ATP5A1--PSTPIP2	ATP5A1	PSTPIP2	1	EFI
ATP5D--MIDN	ATP5D	MIDN	1	EFI
ATP5F1--C1orf162	ATP5F1	C1orf162	1	EFI
ATP5G1--UBE2Z	ATP5G1	UBE2Z	1	EFI
ATP6V0A1--MLX	ATP6V0A1	MLX	1	EFI
ATP9B--CTDP1	ATP9B	CTDP1	1	EFI
ATR--GK5	ATR	GK5	1	EFI
B2M--CBX4	B2M	CBX4	1	EFI
B2M--CTBP1	B2M	CTBP1	1	EFI
B2M--EEF1D	B2M	EEF1D	1	EFI
B2M--KLF13	B2M	KLF13	1	EFI
B2M--NT5DC2	B2M	NT5DC2	1	EFI
B2M--OAZ1	B2M	OAZ1	1	EFI
B2M--THOC7	B2M	THOC7	1	EFI
B2M--TRIM69	B2M	TRIM69	1	EFI
B3GALNT2--RBM34	B3GALNT2	RBM34	1	EFI
B3GALTL--GNAS	B3GALTL	GNAS	1	EFI
BACH2--EEF1A1	BACH2	EEF1A1	1	EFI
BACH2--UBE2J1	BACH2	UBE2J1	1	EFI
BAG5--CKB	BAG5	CKB	1	EFI
BAG5--RAB8A	BAG5	RAB8A	1	EFI
BAZ1A--UBC	BAZ1A	UBC	1	EFI
BAZ2A--TSC22D3	BAZ2A	TSC22D3	1	EFI
BAZ2B--PTMA	BAZ2B	PTMA	1	EFI
BBS4--ARIH1	BBS4	ARIH1	1	EFI
BCAP31--PNCK	BCAP31	PNCK	1	EFI
BCL2A1--WDFY3	BCL2A1	WDFY3	1	EFI
BCL2L11--ACOXL	BCL2L11	ACOXL	1	EFI
BCL2L11--ACTB	BCL2L11	ACTB	1	EFI
BCL2L11--CYHR1	BCL2L11	CYHR1	1	EFI
BCL2L11--KLF2	BCL2L11	KLF2	1	EFI
BCOR--AKAP17A	BCOR	AKAP17A	1	EFI
BCR--DOK3	BCR	DOK3	1	EFI
BCR--SEL1L3	BCR	SEL1L3	1	EFI
BIRC6--TTC27	BIRC6	TTC27	1	EFI
BLCAP--CSNK1E	BLCAP	CSNK1E	1	EFI
BLOC1S2--CWF19L1	BLOC1S2	CWF19L1	1	EFI
BLOC1S5-TXNDC5--CD40	BLOC1S5-TXNDC5	CD40	1	EFI
BLOC1S5-TXNDC5--CD40LG	BLOC1S5-TXNDC5	CD40LG	1	EFI
BMP6--CTBP1	BMP6	CTBP1	1	EFI
BMP6--PPP1R9B	BMP6	PPP1R9B	1	EFI
BMP6--ZMYM2	BMP6	ZMYM2	1	EFI
BMPR2--NOP58	BMPR2	NOP58	1	EFI
BNIP3L--DPYSL2	BNIP3L	DPYSL2	1	EFI
BOK-AS1--HDLBP	BOK-AS1	HDLBP	1	EFI
BPTF--KHDRBS1	BPTF	KHDRBS1	1	EFI
BRCA1--VAT1	BRCA1	VAT1	1	EFI
BRD4--OR7A5	BRD4	OR7A5	1	EFI
BRD9--ZDHHC11	BRD9	ZDHHC11	1	EFI
BROX--FAM177B	BROX	FAM177B	1	EFI
BRWD1--PAXBP1	BRWD1	PAXBP1	1	EFI
BRWD1--PSMG1	BRWD1	PSMG1	1	EFI
BTG2--XBP1	BTG2	XBP1	1	EFI
BTN3A1--BTN2A3P	BTN3A1	BTN2A3P	1	EFI
BTRC--DPCD	BTRC	DPCD	1	EFI
C10orf128--VSTM4	C10orf128	VSTM4	1	EFI
C10orf76--KCNIP2	C10orf76	KCNIP2	1	EFI
C10orf76--MGEA5	C10orf76	MGEA5	1	EFI
C11orf57--SDHD	C11orf57	SDHD	1	EFI
C11orf80--SYT12	C11orf80	SYT12	1	EFI
C14orf166--PTGDR	C14orf166	PTGDR	1	EFI
C15orf61--MAP2K5	C15orf61	MAP2K5	1	EFI
C18orf25--CBFA2T3	C18orf25	CBFA2T3	1	EFI
C19orf25--TCF3	C19orf25	TCF3	1	EFI
C1orf61--CCT3	C1orf61	CCT3	1	EFI
C1QTNF9B--MIPEP	C1QTNF9B	MIPEP	1	EFI
C3orf67--FAM3D	C3orf67	FAM3D	1	EFI
C4A--HEXDC	C4A	HEXDC	1	EFI
C4orf29--LARP1B	C4orf29	LARP1B	1	EFI
C5orf54--CCNG1	C5orf54	CCNG1	1	EFI
C8orf58--CCAR2	C8orf58	CCAR2	1	EFI
C9orf78--FNBP1	C9orf78	FNBP1	1	EFI
CAB39--SP100	CAB39	SP100	1	EFI
CALR--RAD23A	CALR	RAD23A	1	EFI
CALR--SUPT5H	CALR	SUPT5H	1	EFI
CAMK1D--UBC	CAMK1D	UBC	1	EFI
CAMKK1--PER1	CAMKK1	PER1	1	EFI
CAMSAP2--GPR25	CAMSAP2	GPR25	1	EFI
CAPN14--GALNT14	CAPN14	GALNT14	1	EFI
CAPRIN1--DUSP1	CAPRIN1	DUSP1	1	EFI
CAPRIN1--NAT10	CAPRIN1	NAT10	1	EFI
CAPRIN2--IPO8	CAPRIN2	IPO8	1	EFI
CASC4--CTDSPL2	CASC4	CTDSPL2	1	EFI
CBFA2T3--ANKRD11	CBFA2T3	ANKRD11	1	EFI
CBFB--C16orf70	CBFB	C16orf70	1	EFI
CBFB--E2F4	CBFB	E2F4	1	EFI
CBFB--ELMO3	CBFB	ELMO3	1	EFI
CBL--HSPA5	CBL	HSPA5	1	EFI
CBS--HSF2BP	CBS	HSF2BP	1	EFI
CBX7--B2M	CBX7	B2M	1	EFI
CBX7--DUSP5	CBX7	DUSP5	1	EFI
CCDC126--FAM221A	CCDC126	FAM221A	1	EFI
CCDC28A--ECT2L	CCDC28A	ECT2L	1	EFI
CCDC88A--MTIF2	CCDC88A	MTIF2	1	EFI
CCDC88C--CORO1C	CCDC88C	CORO1C	1	EFI
CCDC9--CIC	CCDC9	CIC	1	EFI
CCDC94--SHD	CCDC94	SHD	1	EFI
CCND1--CXCR4	CCND1	CXCR4	1	EFI
CCND1--SF1	CCND1	SF1	1	EFI
CCND2--GNAS	CCND2	GNAS	1	EFI
CCND2--RNF122	CCND2	RNF122	1	EFI
CCND2--TXNDC5	CCND2	TXNDC5	1	EFI
CCT6A--SUMF2	CCT6A	SUMF2	1	EFI
CD40--IGLL1	CD40	IGLL1	1	EFI
CDC27--SNX27	CDC27	SNX27	1	EFI
CDC37--TYK2	CDC37	TYK2	1	EFI
CDCA7L--ANKMY2	CDCA7L	ANKMY2	1	EFI
CDK12--PPP1R1B	CDK12	PPP1R1B	1	EFI
CDKN1A--CAPRIN2	CDKN1A	CAPRIN2	1	EFI
CDKN1A--CCND1	CDKN1A	CCND1	1	EFI
CDKN1A--FGFR3	CDKN1A	FGFR3	1	EFI
CDKN1A--GNAS	CDKN1A	GNAS	1	EFI
CDKN1A--GNL3	CDKN1A	GNL3	1	EFI
CDKN1A--MYC	CDKN1A	MYC	1	EFI
CDKN1A--ZNF276	CDKN1A	ZNF276	1	EFI
CECR1--SLAMF7	CECR1	SLAMF7	1	EFI
CELF1--PSMC3	CELF1	PSMC3	1	EFI
CELF1--RAPSN	CELF1	RAPSN	1	EFI
CENPE--UBE2D3	CENPE	UBE2D3	1	EFI
CFLAR--CASP8	CFLAR	CASP8	1	EFI
CHFR--ANKLE2	CHFR	ANKLE2	1	EFI
CHFR--POLE	CHFR	POLE	1	EFI
CHST11--DUSP5	CHST11	DUSP5	1	EFI
CHST15--CDCA4	CHST15	CDCA4	1	EFI
CIB2--TBC1D2B	CIB2	TBC1D2B	1	EFI
CIC--ERF	CIC	ERF	1	EFI
CIR1--OLA1	CIR1	OLA1	1	EFI
CISH--C3orf18	CISH	C3orf18	1	EFI
CKAP5--AMBRA1	CKAP5	AMBRA1	1	EFI
CLASP2--BRD7	CLASP2	BRD7	1	EFI
CLCC1--SLAMF7	CLCC1	SLAMF7	1	EFI
CLCF1--CNTFR	CLCF1	CNTFR	1	EFI
CLGN--XRN2	CLGN	XRN2	1	EFI
CLIC2--RAB39B	CLIC2	RAB39B	1	EFI
CLIC4--ALDOA	CLIC4	ALDOA	1	EFI
CLIC4--CLPTM1L	CLIC4	CLPTM1L	1	EFI
CLIC4--DNAJB9	CLIC4	DNAJB9	1	EFI
CLIC4--UBC	CLIC4	UBC	1	EFI
CLIP4--UBC	CLIP4	UBC	1	EFI
CLK1--CXCR4	CLK1	CXCR4	1	EFI
CLK3--ANKRD11	CLK3	ANKRD11	1	EFI
CNPPD1--SLC23A3	CNPPD1	SLC23A3	1	EFI
CNST--SCCPDH	CNST	SCCPDH	1	EFI
CNTN5--CEP57	CNTN5	CEP57	1	EFI
CNTRL--P4HB	CNTRL	P4HB	1	EFI
COBLL1--BAZ2B	COBLL1	BAZ2B	1	EFI
COBLL1--QRSL1	COBLL1	QRSL1	1	EFI
COL4A3--AGFG1	COL4A3	AGFG1	1	EFI
COMMD5--RPL8	COMMD5	RPL8	1	EFI
COPA--PEX19	COPA	PEX19	1	EFI
COPS5--TCF24	COPS5	TCF24	1	EFI
COPS8--UBC	COPS8	UBC	1	EFI
COX6A1--GATC	COX6A1	GATC	1	EFI
CPED1--DENND3	CPED1	DENND3	1	EFI
CPSF6--FNBP4	CPSF6	FNBP4	1	EFI
CRCP--TPST1	CRCP	TPST1	1	EFI
CREB3--RGP1	CREB3	RGP1	1	EFI
CROCC--NBPF1	CROCC	NBPF1	1	EFI
CSDE1--NRAS	CSDE1	NRAS	1	EFI
CSNK1G2--KLF2	CSNK1G2	KLF2	1	EFI
CSNK1G2--SGTA	CSNK1G2	SGTA	1	EFI
CTAGE5--ZNF706	CTAGE5	ZNF706	1	EFI
CTCF--TSNAXIP1	CTCF	TSNAXIP1	1	EFI
CTDSPL2--B2M	CTDSPL2	B2M	1	EFI
CTNNBL1--NDUFB2	CTNNBL1	NDUFB2	1	EFI
CTNNBL1--VSTM2L	CTNNBL1	VSTM2L	1	EFI
CTNS--EMC6	CTNS	EMC6	1	EFI
CUEDC1--MRPS23	CUEDC1	MRPS23	1	EFI
CXCR4--ATF3	CXCR4	ATF3	1	EFI
CXCR4--B2M	CXCR4	B2M	1	EFI
CXCR4--HNRNPUL1	CXCR4	HNRNPUL1	1	EFI
CXCR4--HS6ST1	CXCR4	HS6ST1	1	EFI
CXCR4--IRF2BP2	CXCR4	IRF2BP2	1	EFI
CXCR4--IRF4	CXCR4	IRF4	1	EFI
CXCR4--RBM38	CXCR4	RBM38	1	EFI
CXCR4--SKI	CXCR4	SKI	1	EFI
CXCR4--TNFAIP2	CXCR4	TNFAIP2	1	EFI
CXCR4--UFSP2	CXCR4	UFSP2	1	EFI
CXCR4--YWHAZ	CXCR4	YWHAZ	1	EFI
CXCR4--ZBTB1	CXCR4	ZBTB1	1	EFI
CYBA--CYHR1	CYBA	CYHR1	1	EFI
CYBA--KLF2	CYBA	KLF2	1	EFI
CYBA--LPAR2	CYBA	LPAR2	1	EFI
DANCR--THOC7	DANCR	THOC7	1	EFI
DAPK3--MAP2K2	DAPK3	MAP2K2	1	EFI
DAZAP1--SSPO	DAZAP1	SSPO	1	EFI
DCTD--GLRA3	DCTD	GLRA3	1	EFI
DCTN2--DDIT3	DCTN2	DDIT3	1	EFI
DDB1--CPSF7	DDB1	CPSF7	1	EFI
DDI2--COMMD3	DDI2	COMMD3	1	EFI
DDR2--HSD17B7	DDR2	HSD17B7	1	EFI
DDX21--KIAA1279	DDX21	KIAA1279	1	EFI
DDX39A--KLF2	DDX39A	KLF2	1	EFI
DDX5--CSHL1	DDX5	CSHL1	1	EFI
DENND3--DDX5	DENND3	DDX5	1	EFI
DENND4A--SNIP1	DENND4A	SNIP1	1	EFI
DENND5B--FAM60A	DENND5B	FAM60A	1	EFI
DIP2B--MYH9	DIP2B	MYH9	1	EFI
DIP2C--BMI1	DIP2C	BMI1	1	EFI
DIP2C--DUSP5	DIP2C	DUSP5	1	EFI
DMC1--DDX17	DMC1	DDX17	1	EFI
DNAH1--HSH2D	DNAH1	HSH2D	1	EFI
DNAJB11--RNF146	DNAJB11	RNF146	1	EFI
DNAJB14--GALNT7	DNAJB14	GALNT7	1	EFI
DNAJB6--UBE3C	DNAJB6	UBE3C	1	EFI
DNAJC1--LRMP	DNAJC1	LRMP	1	EFI
DNAJC10--FRZB	DNAJC10	FRZB	1	EFI
DNAJC5G--TRIM54	DNAJC5G	TRIM54	1	EFI
DNAL1--CCDC176	DNAL1	CCDC176	1	EFI
DNM1L--WHSC1	DNM1L	WHSC1	1	EFI
DOT1L--VPS9D1	DOT1L	VPS9D1	1	EFI
DPH7--PNPLA7	DPH7	PNPLA7	1	EFI
DPM1--ADNP	DPM1	ADNP	1	EFI
DPM3--MZB1	DPM3	MZB1	1	EFI
DSCR4--KCNJ6	DSCR4	KCNJ6	1	EFI
DSCR8--DSCR10	DSCR8	DSCR10	1	EFI
DTD1--UBC	DTD1	UBC	1	EFI
DTX2--UPK3B	DTX2	UPK3B	1	EFI
DUS2--NFATC3	DUS2	NFATC3	1	EFI
DUS2--PLA2G15	DUS2	PLA2G15	1	EFI
DUSP26--RNF122	DUSP26	RNF122	1	EFI
DYNLRB1--MAP1LC3A	DYNLRB1	MAP1LC3A	1	EFI
DYRK1A--TTC3	DYRK1A	TTC3	1	EFI
E2F3--CDKAL1	E2F3	CDKAL1	1	EFI
E2F6--PDIA6	E2F6	PDIA6	1	EFI
EAF2--CD86	EAF2	CD86	1	EFI
ECI1--PGP	ECI1	PGP	1	EFI
EDF1--AGPAT2	EDF1	AGPAT2	1	EFI
EDF1--FBXW5	EDF1	FBXW5	1	EFI
EDF1--SDC1	EDF1	SDC1	1	EFI
EEF1A1--BLOC1S5-TXNDC5	EEF1A1	BLOC1S5-TXNDC5	1	EFI
EEF1A1--RPL28	EEF1A1	RPL28	1	EFI
EEF1B2--BLOC1S5-TXNDC5	EEF1B2	BLOC1S5-TXNDC5	1	EFI
EEF1D--SKI	EEF1D	SKI	1	EFI
EEF2--JUN	EEF2	JUN	1	EFI
EEF2--UBC	EEF2	UBC	1	EFI
EFHD2--CTRC	EFHD2	CTRC	1	EFI
EFHD2--UBC	EFHD2	UBC	1	EFI
EIF2AK3--TMEM128	EIF2AK3	TMEM128	1	EFI
EIF2S3--ZFX	EIF2S3	ZFX	1	EFI
EIF3D--SRRM2	EIF3D	SRRM2	1	EFI
EIF3J--BBC3	EIF3J	BBC3	1	EFI
EIF4A2--RRP15	EIF4A2	RRP15	1	EFI
EIF4G1--TIPARP	EIF4G1	TIPARP	1	EFI
EIF5A--EEF1A1	EIF5A	EEF1A1	1	EFI
ELK1--CFP	ELK1	CFP	1	EFI
ELL2--DAZAP1	ELL2	DAZAP1	1	EFI
ELL2--DUSP5	ELL2	DUSP5	1	EFI
ELOVL5--EEF1A1	ELOVL5	EEF1A1	1	EFI
ENAM--PAFAH1B1	ENAM	PAFAH1B1	1	EFI
ENAM--UTP3	ENAM	UTP3	1	EFI
ENSA--UBC	ENSA	UBC	1	EFI
EP400--EP400NL	EP400	EP400NL	1	EFI
EP400--SFSWAP	EP400	SFSWAP	1	EFI
EP400NL--NOC4L	EP400NL	NOC4L	1	EFI
EPS15L1--KLF2	EPS15L1	KLF2	1	EFI
ERLEC1--ACYP2	ERLEC1	ACYP2	1	EFI
ETV5--TRA2B	ETV5	TRA2B	1	EFI
ETV7--C6orf222	ETV7	C6orf222	1	EFI
EZR--BAZ2B	EZR	BAZ2B	1	EFI
FAM118A--JMJD1C	FAM118A	JMJD1C	1	EFI
FAM118B--TIRAP	FAM118B	TIRAP	1	EFI
FAM133B--NSD1	FAM133B	NSD1	1	EFI
FAM19A5--KLF2	FAM19A5	KLF2	1	EFI
FAM208B--DUSP5	FAM208B	DUSP5	1	EFI
FAM20B--TOR3A	FAM20B	TOR3A	1	EFI
FAM214A--ANKRD28	FAM214A	ANKRD28	1	EFI
FAM214A--MARK3	FAM214A	MARK3	1	EFI
FAM222A--UBC	FAM222A	UBC	1	EFI
FAM3B--MX2	FAM3B	MX2	1	EFI
FAM46A--RNASET2	FAM46A	RNASET2	1	EFI
FAM53B--DUSP5	FAM53B	DUSP5	1	EFI
FAM53B--OAT	FAM53B	OAT	1	EFI
FAM60A--GDI2	FAM60A	GDI2	1	EFI
FAM60A--GNAS	FAM60A	GNAS	1	EFI
FAM60A--NFIL3	FAM60A	NFIL3	1	EFI
FAM65A--ST6GALNAC6	FAM65A	ST6GALNAC6	1	EFI
FAM65A--UBC	FAM65A	UBC	1	EFI
FAR1--TOMM22	FAR1	TOMM22	1	EFI
FBLN2--NCOA5	FBLN2	NCOA5	1	EFI
FBP1--HERPUD1	FBP1	HERPUD1	1	EFI
FBXL20--RARA	FBXL20	RARA	1	EFI
FBXL5--CD38	FBXL5	CD38	1	EFI
FBXO28--DEGS1	FBXO28	DEGS1	1	EFI
FBXO31--C16orf95	FBXO31	C16orf95	1	EFI
FBXO36--CAB39	FBXO36	CAB39	1	EFI
FBXW11--STK10	FBXW11	STK10	1	EFI
FBXW7--HCG23	FBXW7	HCG23	1	EFI
FCGRT--RCN3	FCGRT	RCN3	1	EFI
FCHO1--KCNN1	FCHO1	KCNN1	1	EFI
FEM1C--TMED7	FEM1C	TMED7	1	EFI
FGFR3--SRSF7	FGFR3	SRSF7	1	EFI
FIS1--PLOD3	FIS1	PLOD3	1	EFI
FKBP4--UBC	FKBP4	UBC	1	EFI
FKRP--SLC1A5	FKRP	SLC1A5	1	EFI
FNBP1--SGTA	FNBP1	SGTA	1	EFI
FNDC3B--DUSP5	FNDC3B	DUSP5	1	EFI
FNDC3B--KLF2	FNDC3B	KLF2	1	EFI
FNTA--UBE2K	FNTA	UBE2K	1	EFI
FOSB--EEF1A1	FOSB	EEF1A1	1	EFI
FOSB--FGFR3	FOSB	FGFR3	1	EFI
FOSB--ZNF276	FOSB	ZNF276	1	EFI
FOXK2--HEXDC	FOXK2	HEXDC	1	EFI
FOXN3--IPO11	FOXN3	IPO11	1	EFI
FOXP4--MDFI	FOXP4	MDFI	1	EFI
FRMD8--CYHR1	FRMD8	CYHR1	1	EFI
FRY--BRCA2	FRY	BRCA2	1	EFI
FTL--SNRNP70	FTL	SNRNP70	1	EFI
FUBP1--ZZZ3	FUBP1	ZZZ3	1	EFI
FYCO1--SLC6A20	FYCO1	SLC6A20	1	EFI
G3BP2--DDX5	G3BP2	DDX5	1	EFI
GABPB1--B2M	GABPB1	B2M	1	EFI
GADD45A--EEF1A1	GADD45A	EEF1A1	1	EFI
GAR1--RRH	GAR1	RRH	1	EFI
GARNL3--STXBP1	GARNL3	STXBP1	1	EFI
GAS6--ACAP3	GAS6	ACAP3	1	EFI
GAS6--BCL2L11	GAS6	BCL2L11	1	EFI
GAS6--CXCR4	GAS6	CXCR4	1	EFI
GAS6--CYHR1	GAS6	CYHR1	1	EFI
GAS6--DDX5	GAS6	DDX5	1	EFI
GAS6--GNAS	GAS6	GNAS	1	EFI
GAS6--IL17RB	GAS6	IL17RB	1	EFI
GAS6--SDC1	GAS6	SDC1	1	EFI
GAS6--TNK2	GAS6	TNK2	1	EFI
GATC--COX6A1	GATC	COX6A1	1	EFI
GATS--GPC2	GATS	GPC2	1	EFI
GBA--DCST2	GBA	DCST2	1	EFI
GBP3--RBMXL1	GBP3	RBMXL1	1	EFI
GDAP2--FAM46C	GDAP2	FAM46C	1	EFI
GHITM--C10orf99	GHITM	C10orf99	1	EFI
GLG1--POLR3C	GLG1	POLR3C	1	EFI
GLI4--SDC1	GLI4	SDC1	1	EFI
GLIS3--RBM38	GLIS3	RBM38	1	EFI
GLIS3--SIK3	GLIS3	SIK3	1	EFI
GLS--ANKRD44	GLS	ANKRD44	1	EFI
GLTPD1--TAS1R3	GLTPD1	TAS1R3	1	EFI
GMFB--RALGAPA2	GMFB	RALGAPA2	1	EFI
GMIP--GRSF1	GMIP	GRSF1	1	EFI
GNA12--PXDNL	GNA12	PXDNL	1	EFI
GNAI2--SEMA3B	GNAI2	SEMA3B	1	EFI
GNB2L1--TRIM7	GNB2L1	TRIM7	1	EFI
GNG7--LMNB2	GNG7	LMNB2	1	EFI
GNPTAB--SYCP3	GNPTAB	SYCP3	1	EFI
GOLGA3--FOXK2	GOLGA3	FOXK2	1	EFI
GOLGB1--HCLS1	GOLGB1	HCLS1	1	EFI
GOLPH3--ZFR	GOLPH3	ZFR	1	EFI
GPATCH8--FAM171A2	GPATCH8	FAM171A2	1	EFI
GPRC5D--EEF1A1	GPRC5D	EEF1A1	1	EFI
GRAMD4--KLF2	GRAMD4	KLF2	1	EFI
GRB14--COBLL1	GRB14	COBLL1	1	EFI
GSK3A--DEDD2	GSK3A	DEDD2	1	EFI
GTF2A1--CEP128	GTF2A1	CEP128	1	EFI
GTF3C2--RHBDL1	GTF3C2	RHBDL1	1	EFI
GYPC--YPEL5	GYPC	YPEL5	1	EFI
H3F3A--ATF3	H3F3A	ATF3	1	EFI
H3F3A--DUSP5	H3F3A	DUSP5	1	EFI
HAO2--HSD3B2	HAO2	HSD3B2	1	EFI
HCK--TM9SF4	HCK	TM9SF4	1	EFI
HDLBP--EEF1A1	HDLBP	EEF1A1	1	EFI
HDLBP--PASK	HDLBP	PASK	1	EFI
HDLBP--UBC	HDLBP	UBC	1	EFI
HDLBP--UGT1A8	HDLBP	UGT1A8	1	EFI
HECTD4--NAA25	HECTD4	NAA25	1	EFI
HECTD4--TMEM116	HECTD4	TMEM116	1	EFI
HELLS--CYP2C18	HELLS	CYP2C18	1	EFI
HERC2--SKOR1	HERC2	SKOR1	1	EFI
HERPUD1--CETP	HERPUD1	CETP	1	EFI
HGSNAT--UBC	HGSNAT	UBC	1	EFI
HIC2--MPPED1	HIC2	MPPED1	1	EFI
HIP1R--UBC	HIP1R	UBC	1	EFI
HIST1H2BC--DUSP1	HIST1H2BC	DUSP1	1	EFI
HK1--VPS26A	HK1	VPS26A	1	EFI
HMGB2--DDX5	HMGB2	DDX5	1	EFI
HMGB2--EEF1A1	HMGB2	EEF1A1	1	EFI
HMGB2--KLF2	HMGB2	KLF2	1	EFI
HMGN2--DOT1L	HMGN2	DOT1L	1	EFI
HMGN3--BTG3	HMGN3	BTG3	1	EFI
HMGN3--LCA5	HMGN3	LCA5	1	EFI
HN1--NT5C	HN1	NT5C	1	EFI
HNF1B--AKR1D1	HNF1B	AKR1D1	1	EFI
HNRNPA2B1--ANAPC5	HNRNPA2B1	ANAPC5	1	EFI
HNRNPA2B1--SH3TC1	HNRNPA2B1	SH3TC1	1	EFI
HNRNPA2B1--UBE2J2	HNRNPA2B1	UBE2J2	1	EFI
HNRNPA3--ARPC2	HNRNPA3	ARPC2	1	EFI
HNRNPC--KIAA0586	HNRNPC	KIAA0586	1	EFI
HNRNPC--UBC	HNRNPC	UBC	1	EFI
HNRNPH1--ABCA3	HNRNPH1	ABCA3	1	EFI
HNRNPH1--DUSP5	HNRNPH1	DUSP5	1	EFI
HNRNPH1--ILF3	HNRNPH1	ILF3	1	EFI
HNRNPH1--KLF2	HNRNPH1	KLF2	1	EFI
HNRNPH1--KLF6	HNRNPH1	KLF6	1	EFI
HNRNPH1--SQSTM1	HNRNPH1	SQSTM1	1	EFI
HNRNPK--C9orf64	HNRNPK	C9orf64	1	EFI
HNRNPK--CHD7	HNRNPK	CHD7	1	EFI
HNRNPK--CXCR4	HNRNPK	CXCR4	1	EFI
HNRNPK--GKAP1	HNRNPK	GKAP1	1	EFI
HNRNPK--UBC	HNRNPK	UBC	1	EFI
HNRNPK--ZFAND5	HNRNPK	ZFAND5	1	EFI
HOOK3--DUSP5	HOOK3	DUSP5	1	EFI
HOOK3--GNAS	HOOK3	GNAS	1	EFI
HPS1--PYROXD2	HPS1	PYROXD2	1	EFI
HSCB--CCDC117	HSCB	CCDC117	1	EFI
HSP90AB1--FNBP4	HSP90AB1	FNBP4	1	EFI
HSP90AB1--VEGFA	HSP90AB1	VEGFA	1	EFI
HSP90B1--JUN	HSP90B1	JUN	1	EFI
HSPA5--COPRS	HSPA5	COPRS	1	EFI
IBSP--MEPE	IBSP	MEPE	1	EFI
IDH3G--PNCK	IDH3G	PNCK	1	EFI
IER2--TBCD	IER2	TBCD	1	EFI
IFI44--HNRNPK	IFI44	HNRNPK	1	EFI
IFIT3--HP1BP3	IFIT3	HP1BP3	1	EFI
IFIT3--UPF2	IFIT3	UPF2	1	EFI
IFITM1--OGFR	IFITM1	OGFR	1	EFI
IFRD1--UBC	IFRD1	UBC	1	EFI
IGF1--CCDC53	IGF1	CCDC53	1	EFI
IGF1--NUP37	IGF1	NUP37	1	EFI
IKBKG--NPEPL1	IKBKG	NPEPL1	1	EFI
IKBKG--PDCD6	IKBKG	PDCD6	1	EFI
IKZF3--ISCU	IKZF3	ISCU	1	EFI
IKZF3--PGAP3	IKZF3	PGAP3	1	EFI
IL2RG--DDX3X	IL2RG	DDX3X	1	EFI
INPP5A--DUSP5	INPP5A	DUSP5	1	EFI
INPP5A--KCTD5	INPP5A	KCTD5	1	EFI
INPP5A--PTMA	INPP5A	PTMA	1	EFI
INPP5E--SDCCAG3	INPP5E	SDCCAG3	1	EFI
INPPL1--RPLP2	INPPL1	RPLP2	1	EFI
INSIG2--MDM1	INSIG2	MDM1	1	EFI
INTS2--BRIP1	INTS2	BRIP1	1	EFI
IPP--GPBP1L1	IPP	GPBP1L1	1	EFI
IRF2--EEF1A1	IRF2	EEF1A1	1	EFI
IRF4--GNAS	IRF4	GNAS	1	EFI
IRF9--DDB1	IRF9	DDB1	1	EFI
ITGA4--TUBGCP6	ITGA4	TUBGCP6	1	EFI
ITGB2--SUMO3	ITGB2	SUMO3	1	EFI
ITPK1--LGMN	ITPK1	LGMN	1	EFI
ITPR2--GOLGA4	ITPR2	GOLGA4	1	EFI
JARID2--ATP6V0E1	JARID2	ATP6V0E1	1	EFI
JHDM1D--HIPK2	JHDM1D	HIPK2	1	EFI
JHDM1D--IFRD1	JHDM1D	IFRD1	1	EFI
JMJD1C--CHD2	JMJD1C	CHD2	1	EFI
JMJD1C--NRBF2	JMJD1C	NRBF2	1	EFI
JUN--B2M	JUN	B2M	1	EFI
JUND--BLOC1S5-TXNDC5	JUND	BLOC1S5-TXNDC5	1	EFI
JUND--GSPT1	JUND	GSPT1	1	EFI
KARS--ADAT1	KARS	ADAT1	1	EFI
KBTBD2--CLPTM1L	KBTBD2	CLPTM1L	1	EFI
KCNAB2--RPLP1	KCNAB2	RPLP1	1	EFI
KDM4B--BCAR1	KDM4B	BCAR1	1	EFI
KDM4B--MAFK	KDM4B	MAFK	1	EFI
KDM5B--SYT2	KDM5B	SYT2	1	EFI
KIAA0125--TUBGCP6	KIAA0125	TUBGCP6	1	EFI
KIAA0141--TOP1	KIAA0141	TOP1	1	EFI
KIAA0930--CSNK1D	KIAA0930	CSNK1D	1	EFI
KIAA2018--CCNL1	KIAA2018	CCNL1	1	EFI
KIF3B--ASXL1	KIF3B	ASXL1	1	EFI
KLF10--EEF1A1	KLF10	EEF1A1	1	EFI
KLF2--BBC3	KLF2	BBC3	1	EFI
KLF2--BCAR1	KLF2	BCAR1	1	EFI
KLF2--BMI1	KLF2	BMI1	1	EFI
KLF2--CSNK1E	KLF2	CSNK1E	1	EFI
KLF2--DNM2	KLF2	DNM2	1	EFI
KLF2--DUSP5	KLF2	DUSP5	1	EFI
KLF2--PNPLA7	KLF2	PNPLA7	1	EFI
KLF2--SERINC2	KLF2	SERINC2	1	EFI
KLF2--TSC22D3	KLF2	TSC22D3	1	EFI
KLHDC4--SLC7A5	KLHDC4	SLC7A5	1	EFI
KLHDC4--TSC2	KLHDC4	TSC2	1	EFI
KMT2A--FOXR1	KMT2A	FOXR1	1	EFI
KMT2C--ING1	KMT2C	ING1	1	EFI
KNTC1--VTA1	KNTC1	VTA1	1	EFI
KPNA4--IFT80	KPNA4	IFT80	1	EFI
L3MBTL1--SIGLEC1	L3MBTL1	SIGLEC1	1	EFI
LAP3--BRI3	LAP3	BRI3	1	EFI
LAPTM5--EGR1	LAPTM5	EGR1	1	EFI
LARP1B--C4orf29	LARP1B	C4orf29	1	EFI
LBH--YPEL5	LBH	YPEL5	1	EFI
LBR--XPR1	LBR	XPR1	1	EFI
LCP1--TPT1	LCP1	TPT1	1	EFI
LDLR--UBC	LDLR	UBC	1	EFI
LIMD1--QRICH1	LIMD1	QRICH1	1	EFI
LINC00324--AURKB	LINC00324	AURKB	1	EFI
LMAN2--PGAM5	LMAN2	PGAM5	1	EFI
LRP1--PIGT	LRP1	PIGT	1	EFI
LRRC41--ZNF511	LRRC41	ZNF511	1	EFI
LRRC45--RAC3	LRRC45	RAC3	1	EFI
LSG1--TMEM44	LSG1	TMEM44	1	EFI
LSM14A--KIAA0355	LSM14A	KIAA0355	1	EFI
LTBP3--NPC2	LTBP3	NPC2	1	EFI
LYRM4--SHOC2	LYRM4	SHOC2	1	EFI
MAD1L1--ACTB	MAD1L1	ACTB	1	EFI
MAD1L1--MAEA	MAD1L1	MAEA	1	EFI
MAD1L1--ZADH2	MAD1L1	ZADH2	1	EFI
MAEA--FBRSL1	MAEA	FBRSL1	1	EFI
MAEA--GRSF1	MAEA	GRSF1	1	EFI
MAMDC4--TRAF2	MAMDC4	TRAF2	1	EFI
MAN1A1--FAM184A	MAN1A1	FAM184A	1	EFI
MAN1A1--MCM9	MAN1A1	MCM9	1	EFI
MAN1A2--AP1G1	MAN1A2	AP1G1	1	EFI
MAN1A2--WDR3	MAN1A2	WDR3	1	EFI
MAN1B1--GRIN1	MAN1B1	GRIN1	1	EFI
MAP1LC3B--UBE2E1	MAP1LC3B	UBE2E1	1	EFI
MAP1S--FCHO1	MAP1S	FCHO1	1	EFI
MAP2K2--ZBTB7A	MAP2K2	ZBTB7A	1	EFI
MAP4--UBC	MAP4	UBC	1	EFI
MAP4K3--CDKL4	MAP4K3	CDKL4	1	EFI
MAP7D2--CXorf23	MAP7D2	CXorf23	1	EFI
MAPK1IP1L--LGALS3	MAPK1IP1L	LGALS3	1	EFI
MAPK3--GDPD3	MAPK3	GDPD3	1	EFI
MAPK8--DUSP5	MAPK8	DUSP5	1	EFI
MARCH8--OR13A1	2020-03-08	OR13A1	1	EFI
MARCKS--UBE2L6	MARCKS	UBE2L6	1	EFI
MARK3--EEF2K	MARK3	EEF2K	1	EFI
MAT2A--VAMP8	MAT2A	VAMP8	1	EFI
MATR3--SIL1	MATR3	SIL1	1	EFI
MAX--RAB15	MAX	RAB15	1	EFI
MBD2--SRSF1	MBD2	SRSF1	1	EFI
MBNL1--LRRN1	MBNL1	LRRN1	1	EFI
MCL1--C3orf17	MCL1	C3orf17	1	EFI
MCM8--CRLS1	MCM8	CRLS1	1	EFI
MCUR1--RANBP9	MCUR1	RANBP9	1	EFI
MED13L--FAM214A	MED13L	FAM214A	1	EFI
MED16--SBNO2	MED16	SBNO2	1	EFI
MED27--RAPGEF1	MED27	RAPGEF1	1	EFI
MEI1--SREBF2	MEI1	SREBF2	1	EFI
MET--INTU	MET	INTU	1	EFI
METRNL--KLF2	METRNL	KLF2	1	EFI
METTL3--MAPK8IP3	METTL3	MAPK8IP3	1	EFI
MGA--MAPKBP1	MGA	MAPKBP1	1	EFI
MGAT5--CXCR4	MGAT5	CXCR4	1	EFI
MGEA5--PLEKHA3	MGEA5	PLEKHA3	1	EFI
MICU1--DNAJB12	MICU1	DNAJB12	1	EFI
MIDN--CIRBP	MIDN	CIRBP	1	EFI
MIER1--TCF12	MIER1	TCF12	1	EFI
MIER1--ZRANB2	MIER1	ZRANB2	1	EFI
MIR17HG--MTHFD2	MIR17HG	MTHFD2	1	EFI
MKX--KLF6	MKX	KLF6	1	EFI
MNT--UBC	MNT	UBC	1	EFI
MOB3A--ZXDC	MOB3A	ZXDC	1	EFI
MPRIP--UBE2E1	MPRIP	UBE2E1	1	EFI
MPV17--UCN	MPV17	UCN	1	EFI
MROH1--SETD1A	MROH1	SETD1A	1	EFI
MRPL23--CFL1	MRPL23	CFL1	1	EFI
MRPL23--UBC	MRPL23	UBC	1	EFI
MRPL38--TRIM65	MRPL38	TRIM65	1	EFI
MRPL42--CRADD	MRPL42	CRADD	1	EFI
MSANTD2--ESAM	MSANTD2	ESAM	1	EFI
MTG1--ARHGAP21	MTG1	ARHGAP21	1	EFI
MTHFD2--DNMT3A	MTHFD2	DNMT3A	1	EFI
MTIF2--COBLL1	MTIF2	COBLL1	1	EFI
MTMR12--GOLPH3	MTMR12	GOLPH3	1	EFI
MUL1--CAMK2N1	MUL1	CAMK2N1	1	EFI
MXRA8--DVL1	MXRA8	DVL1	1	EFI
MYCBP2--HSP90B1	MYCBP2	HSP90B1	1	EFI
MYL6--NABP2	MYL6	NABP2	1	EFI
MYL9--C20orf24	MYL9	C20orf24	1	EFI
MYNN--LRRIQ4	MYNN	LRRIQ4	1	EFI
MYO18B--HSPD1	MYO18B	HSPD1	1	EFI
MYO1C--CRK	MYO1C	CRK	1	EFI
MYO1C--GLT8D1	MYO1C	GLT8D1	1	EFI
MYO1C--NF1	MYO1C	NF1	1	EFI
MYO1F--ZNF414	MYO1F	ZNF414	1	EFI
MYO5B--ACAA2	MYO5B	ACAA2	1	EFI
MYO9B--DDA1	MYO9B	DDA1	1	EFI
MZB1--AHNAK	MZB1	AHNAK	1	EFI
MZB1--DERL3	MZB1	DERL3	1	EFI
MZB1--FTL	MZB1	FTL	1	EFI
MZB1--LYZ	MZB1	LYZ	1	EFI
MZB1--PER1	MZB1	PER1	1	EFI
MZB1--TSC22D3	MZB1	TSC22D3	1	EFI
NAA15--MGST2	NAA15	MGST2	1	EFI
NACC2--TCF3	NACC2	TCF3	1	EFI
NADK--SLC35E2B	NADK	SLC35E2B	1	EFI
NADK--SSU72	NADK	SSU72	1	EFI
NAMPT--CXCR4	NAMPT	CXCR4	1	EFI
NAMPT--SIK1	NAMPT	SIK1	1	EFI
NAP1L1--FAM60A	NAP1L1	FAM60A	1	EFI
NARF--RBM39	NARF	RBM39	1	EFI
NARS2--GAB2	NARS2	GAB2	1	EFI
NCOA7--BLOC1S5-TXNDC5	NCOA7	BLOC1S5-TXNDC5	1	EFI
NCOR1--ZSWIM7	NCOR1	ZSWIM7	1	EFI
NDEL1--ADNP	NDEL1	ADNP	1	EFI
NDRG4--SETD6	NDRG4	SETD6	1	EFI
NDUFB5--USP13	NDUFB5	USP13	1	EFI
NEB--OSER1	NEB	OSER1	1	EFI
NEBL--KLF6	NEBL	KLF6	1	EFI
NEIL1--FEM1C	NEIL1	FEM1C	1	EFI
NEK4--PBRM1	NEK4	PBRM1	1	EFI
NEK9--ACYP1	NEK9	ACYP1	1	EFI
NELFB--TOR4A	NELFB	TOR4A	1	EFI
NEU3--SPCS2	NEU3	SPCS2	1	EFI
NFATC3--SLC7A6	NFATC3	SLC7A6	1	EFI
NFE2L3--CBX3	NFE2L3	CBX3	1	EFI
NFIL3--UBC	NFIL3	UBC	1	EFI
NGLY1--ATG13	NGLY1	ATG13	1	EFI
NICN1--AMT	NICN1	AMT	1	EFI
NINJ1--IRF2BP2	NINJ1	IRF2BP2	1	EFI
NIPBL--WDR70	NIPBL	WDR70	1	EFI
NOC4L--CXCR4	NOC4L	CXCR4	1	EFI
NOL8--IARS	NOL8	IARS	1	EFI
NOM1--MNX1-AS2	NOM1	MNX1-AS2	1	EFI
NOMO1--SNX29	NOMO1	SNX29	1	EFI
NOTCH2--EMB	NOTCH2	EMB	1	EFI
NPEPPS--KPNB1	NPEPPS	KPNB1	1	EFI
NUDCD1--PICALM	NUDCD1	PICALM	1	EFI
NUGGC--NMT2	NUGGC	NMT2	1	EFI
NXF1--SNX16	NXF1	SNX16	1	EFI
OBSCN--ARF1	OBSCN	ARF1	1	EFI
OCSTAMP--ZNF334	OCSTAMP	ZNF334	1	EFI
OGDH--PPIA	OGDH	PPIA	1	EFI
OGG1--IL17RE	OGG1	IL17RE	1	EFI
OGT--EEF1A1	OGT	EEF1A1	1	EFI
OR7A5--EMR2	OR7A5	EMR2	1	EFI
ORAI2--LRWD1	ORAI2	LRWD1	1	EFI
ORMDL1--SYNRG	ORMDL1	SYNRG	1	EFI
OS9--METTL21B	OS9	METTL21B	1	EFI
OTUD4--ANAPC10	OTUD4	ANAPC10	1	EFI
P2RY6--PCMTD1	P2RY6	PCMTD1	1	EFI
P2RY6--SEPT6	P2RY6	2020-09-06	1	EFI
P2RY8--FYTTD1	P2RY8	FYTTD1	1	EFI
P4HB--NDUFA1	P4HB	NDUFA1	1	EFI
PAFAH1B2--GABARAPL1	PAFAH1B2	GABARAPL1	1	EFI
PAIP2--SKIL	PAIP2	SKIL	1	EFI
PAIP2--UBE2D2	PAIP2	UBE2D2	1	EFI
PAM16--SDF4	PAM16	SDF4	1	EFI
PAPD4--CMYA5	PAPD4	CMYA5	1	EFI
PAQR8--EFHC1	PAQR8	EFHC1	1	EFI
PARD3--KLF6	PARD3	KLF6	1	EFI
PARM1--UBC	PARM1	UBC	1	EFI
PARP8--UBC	PARP8	UBC	1	EFI
PCBP2--TARBP2	PCBP2	TARBP2	1	EFI
PCMTD1--USPL1	PCMTD1	USPL1	1	EFI
PDCD2L--UBA2	PDCD2L	UBA2	1	EFI
PDE4B--GOLPH3	PDE4B	GOLPH3	1	EFI
PDE4D--NDUFS4	PDE4D	NDUFS4	1	EFI
PDGFD--ARRDC3	PDGFD	ARRDC3	1	EFI
PDIA6--B2M	PDIA6	B2M	1	EFI
PDIA6--NARF	PDIA6	NARF	1	EFI
PDK1--RAPGEF4	PDK1	RAPGEF4	1	EFI
PDP1--CCDC127	PDP1	CCDC127	1	EFI
PDPK1--ATP6V0C	PDPK1	ATP6V0C	1	EFI
PDPK1--SRRM2	PDPK1	SRRM2	1	EFI
PDXK--KLF2	PDXK	KLF2	1	EFI
PDXK--UBC	PDXK	UBC	1	EFI
PELI1--CSDE1	PELI1	CSDE1	1	EFI
PEX5--CD4	PEX5	CD4	1	EFI
PFN1--SLC25A11	PFN1	SLC25A11	1	EFI
PHF10--ATP6V0C	PHF10	ATP6V0C	1	EFI
PHF12--RAB34	PHF12	RAB34	1	EFI
PHRF1--EPS8L2	PHRF1	EPS8L2	1	EFI
PHRF1--ZADH2	PHRF1	ZADH2	1	EFI
PIAS4--KLHL24	PIAS4	KLHL24	1	EFI
PIGO--VCP	PIGO	VCP	1	EFI
PIK3AP1--TM9SF3	PIK3AP1	TM9SF3	1	EFI
PIK3R2--PMEPA1	PIK3R2	PMEPA1	1	EFI
PIK3R4--GYG1	PIK3R4	GYG1	1	EFI
PIM3--CHRAC1	PIM3	CHRAC1	1	EFI
PIM3--DDX5	PIM3	DDX5	1	EFI
PIM3--DUSP5	PIM3	DUSP5	1	EFI
PIM3--UBE2I	PIM3	UBE2I	1	EFI
PIP4K2B--AOC2	PIP4K2B	AOC2	1	EFI
PISD--EIF4ENIF1	PISD	EIF4ENIF1	1	EFI
PISD--UBC	PISD	UBC	1	EFI
PLAA--CAAP1	PLAA	CAAP1	1	EFI
PLCG2--USP10	PLCG2	USP10	1	EFI
PLEKHA8--ZNRF2	PLEKHA8	ZNRF2	1	EFI
PLK1S1--XRN2	PLK1S1	XRN2	1	EFI
PLXNA1--CXCR4	PLXNA1	CXCR4	1	EFI
PNISR--ATG5	PNISR	ATG5	1	EFI
PNISR--PAPD4	PNISR	PAPD4	1	EFI
PNPLA7--FNTA	PNPLA7	FNTA	1	EFI
PNPLA7--SET	PNPLA7	SET	1	EFI
PNPLA8--BTBD3	PNPLA8	BTBD3	1	EFI
POLE--ANKLE2	POLE	ANKLE2	1	EFI
POLK--TMEM161B	POLK	TMEM161B	1	EFI
POU2AF1--CCDC82	POU2AF1	CCDC82	1	EFI
PPAPDC1B--GSPT1	PPAPDC1B	GSPT1	1	EFI
PPAPDC1B--MYEF2	PPAPDC1B	MYEF2	1	EFI
PPCDC--DYDC2	PPCDC	DYDC2	1	EFI
PPIG--KANSL1L	PPIG	KANSL1L	1	EFI
PPM1B--SLC3A1	PPM1B	SLC3A1	1	EFI
PPP1CC--UBC	PPP1CC	UBC	1	EFI
PPP1R12A--ZFC3H1	PPP1R12A	ZFC3H1	1	EFI
PPP2R5A--NENF	PPP2R5A	NENF	1	EFI
PPP3CB--MSS51	PPP3CB	MSS51	1	EFI
PPP4R1--ANKRD12	PPP4R1	ANKRD12	1	EFI
PQLC1--UBE2E1	PQLC1	UBE2E1	1	EFI
PRDM1--RNF111	PRDM1	RNF111	1	EFI
PRDM1--TP53INP1	PRDM1	TP53INP1	1	EFI
PRKAR1B--PDGFA	PRKAR1B	PDGFA	1	EFI
PRKAR2A--IP6K2	PRKAR2A	IP6K2	1	EFI
PRKCB--AHNAK	PRKCB	AHNAK	1	EFI
PRKDC--BUB1	PRKDC	BUB1	1	EFI
PRKRIP1--LRWD1	PRKRIP1	LRWD1	1	EFI
PRPF39--TUBGCP4	PRPF39	TUBGCP4	1	EFI
PRPS1--ATG4A	PRPS1	ATG4A	1	EFI
PSMD5--CDK5RAP2	PSMD5	CDK5RAP2	1	EFI
PSME4--GPR75	PSME4	GPR75	1	EFI
PTBP1--C19orf24	PTBP1	C19orf24	1	EFI
PTBP1--PTDSS2	PTBP1	PTDSS2	1	EFI
PTBP1--SBNO2	PTBP1	SBNO2	1	EFI
PTBP1--SPCS3	PTBP1	SPCS3	1	EFI
PTCRA--CNPY3	PTCRA	CNPY3	1	EFI
PTDSS2--RNH1	PTDSS2	RNH1	1	EFI
PTER--SUV39H2	PTER	SUV39H2	1	EFI
PTGES3--ARRDC3	PTGES3	ARRDC3	1	EFI
PTK2B--B2M	PTK2B	B2M	1	EFI
PTPN9--SIN3A	PTPN9	SIN3A	1	EFI
PVT1--PHF15	PVT1	PHF15	1	EFI
PVT1--RTDR1	PVT1	RTDR1	1	EFI
QARS--QRICH1	QARS	QRICH1	1	EFI
QKI--PTP4A1	QKI	PTP4A1	1	EFI
QRICH1--UQCRC1	QRICH1	UQCRC1	1	EFI
QSOX2--LHX3	QSOX2	LHX3	1	EFI
RAB11B--KLF6	RAB11B	KLF6	1	EFI
RAB1B--CNIH2	RAB1B	CNIH2	1	EFI
RAB37--SLC9A3R1	RAB37	SLC9A3R1	1	EFI
RAB40B--C17orf62	RAB40B	C17orf62	1	EFI
RAB40B--CSNK1D	RAB40B	CSNK1D	1	EFI
RAB40B--WDR45B	RAB40B	WDR45B	1	EFI
RABGAP1L--UBC	RABGAP1L	UBC	1	EFI
RABL3--HGD	RABL3	HGD	1	EFI
RAD50--IL13	RAD50	IL13	1	EFI
RALGDS--UBC	RALGDS	UBC	1	EFI
RANBP2--NCK2	RANBP2	NCK2	1	EFI
RANBP2--PTMA	RANBP2	PTMA	1	EFI
RAP1GAP2--DUSP5	RAP1GAP2	DUSP5	1	EFI
RASA2--ATP1B3	RASA2	ATP1B3	1	EFI
RASA3--PTMA	RASA3	PTMA	1	EFI
RASA4--POLR2J3	RASA4	POLR2J3	1	EFI
RBAK--POM121C	RBAK	POM121C	1	EFI
RBBP7--KLF13	RBBP7	KLF13	1	EFI
RBM10--UBA1	RBM10	UBA1	1	EFI
RBM25--ACOT6	RBM25	ACOT6	1	EFI
RBM33--DNAJB6	RBM33	DNAJB6	1	EFI
RBM33--PAXIP1	RBM33	PAXIP1	1	EFI
RBM38--UBC	RBM38	UBC	1	EFI
RBM6--ATP13A3	RBM6	ATP13A3	1	EFI
RBMX--UBC	RBMX	UBC	1	EFI
RCBTB2--LPAR6	RCBTB2	LPAR6	1	EFI
RCC1--CREB3L2	RCC1	CREB3L2	1	EFI
RCC1--NVL	RCC1	NVL	1	EFI
RCC1--RALYL	RCC1	RALYL	1	EFI
RCC1--THOC7	RCC1	THOC7	1	EFI
RCC1--YAF2	RCC1	YAF2	1	EFI
RCN3--EEF1D	RCN3	EEF1D	1	EFI
RGL3--EPOR	RGL3	EPOR	1	EFI
RGS1--ANKRD28	RGS1	ANKRD28	1	EFI
RGS1--SLC25A3	RGS1	SLC25A3	1	EFI
RGS1--UBE2B	RGS1	UBE2B	1	EFI
RGS17--ELF1	RGS17	ELF1	1	EFI
RGS2--GJC1	RGS2	GJC1	1	EFI
RHOB--OTUD1	RHOB	OTUD1	1	EFI
RHOH--UBC	RHOH	UBC	1	EFI
RHPN1--UBTF	RHPN1	UBTF	1	EFI
RLF--TMCO2	RLF	TMCO2	1	EFI
RLF--UBC	RLF	UBC	1	EFI
RND1--DDX23	RND1	DDX23	1	EFI
RNF114--SNAI1	RNF114	SNAI1	1	EFI
RNF135--NF1	RNF135	NF1	1	EFI
RNF139--NDUFB9	RNF139	NDUFB9	1	EFI
RNF213--ENDOV	RNF213	ENDOV	1	EFI
RNF44--MAP2K3	RNF44	MAP2K3	1	EFI
RNPEP--ELF3	RNPEP	ELF3	1	EFI
RNPS1--ECI1	RNPS1	ECI1	1	EFI
RORA--UBC	RORA	UBC	1	EFI
RPAP1--LTK	RPAP1	LTK	1	EFI
RPL21--RASL11A	RPL21	RASL11A	1	EFI
RPL3--B2M	RPL3	B2M	1	EFI
RPL34--OSTC	RPL34	OSTC	1	EFI
RPL36--XBP1	RPL36	XBP1	1	EFI
RPL5--RTCB	RPL5	RTCB	1	EFI
RPN1--COPG1	RPN1	COPG1	1	EFI
RPN1--GATA2	RPN1	GATA2	1	EFI
RPRD1B--RALGAPB	RPRD1B	RALGAPB	1	EFI
RPS28--ANGPTL4	RPS28	ANGPTL4	1	EFI
RRBP1--BLOC1S5-TXNDC5	RRBP1	BLOC1S5-TXNDC5	1	EFI
RREB1--RIOK1	RREB1	RIOK1	1	EFI
RRM2B--UBC	RRM2B	UBC	1	EFI
RRP12--FNDC3B	RRP12	FNDC3B	1	EFI
RSL24D1--B2M	RSL24D1	B2M	1	EFI
RSRC2--UBC	RSRC2	UBC	1	EFI
RTN4--PABPC1	RTN4	PABPC1	1	EFI
RUFY1--SQSTM1	RUFY1	SQSTM1	1	EFI
RUNDC1--RPL27	RUNDC1	RPL27	1	EFI
RXRA--RALGDS	RXRA	RALGDS	1	EFI
SAMHD1--SOGA1	SAMHD1	SOGA1	1	EFI
SAMHD1--ZNF83	SAMHD1	ZNF83	1	EFI
SAP130--CXCR4	SAP130	CXCR4	1	EFI
SAP30BP--UNK	SAP30BP	UNK	1	EFI
SAR1A--AIFM2	SAR1A	AIFM2	1	EFI
SAR1A--TMEM42	SAR1A	TMEM42	1	EFI
SARS--SFXN5	SARS	SFXN5	1	EFI
SBF2--MRPS31	SBF2	MRPS31	1	EFI
SBNO2--TCF3	SBNO2	TCF3	1	EFI
SCAF8--MARCKS	SCAF8	MARCKS	1	EFI
SCD5--SEC31A	SCD5	SEC31A	1	EFI
SCO1--MYH3	SCO1	MYH3	1	EFI
SDC1--KLF11	SDC1	KLF11	1	EFI
SDCCAG8--PIK3C3	SDCCAG8	PIK3C3	1	EFI
SDF2--KIAA0100	SDF2	KIAA0100	1	EFI
SDF4--ATF3	SDF4	ATF3	1	EFI
[truncated: 6,556 more rows]
